# Supplementary material for: α-PD-1 therapy elevates Treg/Th balance and increases tumor cell pSmad3 that are both targeted by α-TGFβ antibody to promote durable rejection and immunity in squamous cell carcinomas
Source: J Immunother Cancer. 2019 Mar 4;7:62. doi: 10.1186/s40425-018-0493-9 (PMC6399967; doi:10.1186/s40425-018-0493-9)
Supplement: Supplementary file 2 — Table S1. Mutation counts of tumor cell lines. (XLSX 9 kb) [file 40425_2018_493_MOESM2_ESM.xlsx]

## Sheet: Sheet1
Supplementary Table S1: Mutation counts of tumor cell lines
Cell Line	Total SNV mutations	Exonic SNV mutations	Nonsynonymous SNV mutations	Nonsynonymous as % of all mutations	Nonsynonymous as % of exonic
CCK166	194	70	53	0.273196	0.757143
CCK168	945	394	297	0.314286	0.753807
CCK169	696	283	221	0.317529	0.780919
CCK62	312	131	94	0.301282	0.717557
GEK1425	117	43	27	0.230769	0.627907
GEK1428	167	60	36	0.215569	0.6
