# Supplementary material for: α-PD-1 therapy elevates Treg/Th balance and increases tumor cell pSmad3 that are both targeted by α-TGFβ antibody to promote durable rejection and immunity in squamous cell carcinomas
Source: J Immunother Cancer. 2019 Mar 4;7:62. doi: 10.1186/s40425-018-0493-9 (PMC6399967; doi:10.1186/s40425-018-0493-9)
Supplement: Supplementary file 4 — Table S2. List of all nonsynonymous coding mutations in six tumor cell lines. (XLSX 84 kb) [file 40425_2018_493_MOESM4_ESM.xlsx]

## Sheet: nonsyn_var_summ_for_dom.txt
Supplementary Table S2: List of all nonsynonymous coding mutations in six tumor cell lines
SAMPLE	CELL_LINE	CHR	POSITION	REF_ALLELE	ALT_ALLELE	GENE	REFSEQ_ID	EXON	BP_CHANGE	AA_CHANGE	MUTATION TYPE	TOTAL_TUMOR_READS	NON_MUT_TUMOR_READS	MUTANT_TUMOR_READS
8791	Hras62	chr1	120504732	T	G	Marco	NM_010766	exon1	A46C	T16P	nonsynonymous	72	33	40
8791	Hras62	chr1	144001847	G	T	Rgs2	NM_009061	exon5	C469A	L157M	nonsynonymous	31	15	16
8791	Hras62	chr1	150992953	C	A	Hmcn1	NM_001024720	exon1	G99T	E33D	nonsynonymous	28	16	13
8791	Hras62	chr1	190161075	G	T	Prox1	NM_008937	exon2	C1172A	A391D	nonsynonymous	138	77	62
8791	Hras62	chr1	20200825	T	C	Pkhd1	NM_153179	exon58	A9503G	N3168S	nonsynonymous	40	23	17
8791	Hras62	chr1	39650853	C	A	Creg2	NM_170597	exon1	G88T	A30S	nonsynonymous	43	40	4
8791	Hras62	chr1	40580600	T	C	Slc9a4	NM_177084	exon1	T85C	Y29H	nonsynonymous	93	74	19
8791	Hras62	chr1	4346255	A	T	Rp1	NM_011283	exon4	T4633A	S1545T	nonsynonymous	73	40	33
8791	Hras62	chr1	69870329	G	A	Spag16	NM_001271533	exon6	G584A	R195H	nonsynonymous	60	34	26
8791	Hras62	chr1	97755924	C	A	Ppip5k2	NM_173760	exon5	G467T	R156L	nonsynonymous	37	21	16
8791	Hras62	chr10	123013921	T	A	Mon2	NM_001163024	exon26	A3473T	E1158V	nonsynonymous	27	17	11
8791	Hras62	chr10	43022632	C	G	Sobp	NM_175407	exon6	G956C	G319A	nonsynonymous	135	72	65
8791	Hras62	chr10	81271741	C	A	Apba3	NM_018758	exon7	C1082A	P361H	nonsynonymous	47	43	4
8791	Hras62	chr10	87913649	G	A	Igf1	NM_001111275	exon3	G251A	R84Q	nonsynonymous	73	38	35
8791	Hras62	chr11	100102854	A	G	Krt36	NM_001174099	exon6	T1157C	L386P	nonsynonymous	72	35	38
8791	Hras62	chr11	101445441	A	T	Rpl27	NM_011289	exon5	A365T	Y122F	nonsynonymous	39	25	14
8791	Hras62	chr11	102399661	A	T	Rundc3a	NM_016759	exon7	A676T	S226C	nonsynonymous	55	32	23
8791	Hras62	chr11	112782973	T	A	Sox9	NM_011448	exon1	T389A	L130Q	nonsynonymous	72	34	38
8791	Hras62	chr11	21148000	A	G	Peli1	NM_023324	exon7	A734G	D245G	nonsynonymous	43	24	19
8791	Hras62	chr11	32422719	C	A	Sh3pxd2b	NM_177364	exon13	C1885A	Q629K	nonsynonymous	50	46	4
8791	Hras62	chr11	51704376	T	G	Sec24a	NM_175255	exon19	A2756C	E919A	nonsynonymous	64	59	5
8791	Hras62	chr11	69648971	G	T	Fxr2	NM_011814		G827T	G276V	nonsynonymous	105	100	6
8791	Hras62	chr11	70432731	A	G	Arrb2	NM_145429	exon1	A1G	M1V	nonsynonymous	42	31	13
8791	Hras62	chr11	75636964	G	T	Inpp5k	NM_008916	exon4	G336T	Q112H	nonsynonymous	73	69	5
8791	Hras62	chr11	94086362	G	T	Spag9	NM_001025428	exon10	G1136T	W379L	nonsynonymous	48	45	4
8791	Hras62	chr12	117880538	C	A	Dnah11	NM_010060	exon80	G12992T	R4331L	nonsynonymous	92	89	5
8791	Hras62	chr12	58268740	G	A	Clec14a	NM_025809	exon1	C95T	S32L	nonsynonymous	51	43	7
8791	Hras62	chr12	76349741	T	A	Zbtb25	NM_028356	exon3	A706T	I236F	nonsynonymous	121	62	59
8791	Hras62	chr13	34192195	C	A	Slc22a23	NM_001033167	exon10	G1673T	S558I	nonsynonymous	20	10	10
8791	Hras62	chr13	75125987	A	G	Pcsk1	NM_013628	exon10	A1334G	N445S	nonsynonymous	26	12	14
8791	Hras62	chr15	47585664	C	A	Csmd3	NM_001081391	exon70	G10933T	A3645S	nonsynonymous	22	10	13
8791	Hras62	chr15	55380734	T	A	Col14a1	NM_181277	exon11	T1202A	V401E	nonsynonymous	61	32	29
8791	Hras62	chr15	76607476	C	T	Cpsf1	NM_001164173	exon1	G3A	M1I	nonsynonymous	32	17	15
8791	Hras62	chr15	77637942	A	T	Apol11b	NM_001143686	exon3	T154A	L52M	nonsynonymous	300	221	78
8791	Hras62	chr15	79156284	G	C	Sox10	NM_011437	exon4	C1055G	A352G	nonsynonymous	123	115	8
8791	Hras62	chr15	99736395	C	A	Cers5	NM_028015	exon10	G1071T	E357D	nonsynonymous	40	37	4
8791	Hras62	chr16	17213051	G	T	Rimbp3	NM_001033338	exon1	G4338T	E1446D	nonsynonymous	62	58	5
8791	Hras62	chr16	58718372	T	A	Gpr15	NM_001162955	exon1	A353T	H118L	nonsynonymous	67	35	32
8791	Hras62	chr17	22548125	G	T	Vmn2r111	NM_001104573	exon6	C2390A	P797H	nonsynonymous	132	126	7
8791	Hras62	chr17	25392523	G	T	Cacna1h	NM_001163691	exon9	C1300A	R434S	nonsynonymous	20	10	10
8791	Hras62	chr17	33911881	C	G	Daxx	NM_001199733	exon3	C869G	P290R	nonsynonymous	54	28	27
8791	Hras62	chr17	46891503	A	T	Tbcc	NM_178385	exon1	A814T	S272C	nonsynonymous	55	26	30
8791	Hras62	chr18	37757286	C	A	Pcdhga11	NM_033594	exon1	C1346A	P449H	nonsynonymous	34	30	4
8791	Hras62	chr18	58080224	A	T	Fbn2	NM_010181	exon23	T2890A	C964S	nonsynonymous	21	16	5
8791	Hras62	chr18	59409194	G	T	Chsy3	NM_001081328	exon3	G1403T	W468L	nonsynonymous	46	42	4
8791	Hras62	chr19	10664544	A	G	Vwce	NM_027913	exon20	A2633G	E878G	nonsynonymous	91	53	39
8791	Hras62	chr19	10669446	A	T	Pga5	NM_021453	exon8	T920A	L307H	nonsynonymous	110	60	51
8791	Hras62	chr19	28263041	A	T	Glis3	NM_175459	exon11	T2746A	L916M	nonsynonymous	30	14	16
8791	Hras62	chr19	43874862	T	A	Dnmbp	NM_028029	exon5	A2416T	I806F	nonsynonymous	54	27	27
8791	Hras62	chr2	132293246	A	T	Cds2	NM_138651	exon2	A56T	E19V	nonsynonymous	53	27	26
8791	Hras62	chr2	52237102	T	A	Neb	NM_010889	exon73	A10607T	H3536L	nonsynonymous	47	20	28
8791	Hras62	chr3	20316008	C	A	Agtr1b	NM_175086	exon2	G433T	A145S	nonsynonymous	219	126	96
8791	Hras62	chr3	28611864	T	A	Tnik	NM_001163007	exon18	T2015A	V672E	nonsynonymous	33	17	16
8791	Hras62	chr3	83031236	G	T	Fga	NM_010196	exon5	G917T	G306V	nonsynonymous	112	69	42
8791	Hras62	chr3	90262710	G	T	Crtc2	NM_028881	exon12	G1667T	G556V	nonsynonymous	30	26	4
8791	Hras62	chr4	118484195	C	G	Tie1	NM_011587	exon6	G788C	G263A	nonsynonymous	60	55	5
8791	Hras62	chr4	142031921	C	A	Tmem51	NM_145402	exon3	G515T	R172M	nonsynonymous	96	7	89
8791	Hras62	chr4	49447387	C	A	Acnat1	NM_001164565	exon3	G1193T	W398L	nonsynonymous	40	1	39
8791	Hras62	chr5	110303864	A	T	Pole	NM_011132	exon23	A2571T	L857F	nonsynonymous	40	17	23
8791	Hras62	chr5	113614275	G	C	Cmklr1	NM_008153	exon3	C664G	R222G	nonsynonymous	57	29	30
8791	Hras62	chr5	135152971	A	T	Tbl2	NM_013763	exon2	A164T	K55M	nonsynonymous	34	20	14
8791	Hras62	chr5	30487525	A	T	Cib4	NM_028483	exon6	T447A	S149R	nonsynonymous	34	21	13
8791	Hras62	chr6	142790615	A	G	Gm766	NM_001145390	exon4	T535C	Y179H	nonsynonymous	19	8	11
8791	Hras62	chr6	145246769	C	G	Kras	NM_021284	exon2	G37C	G13R	nonsynonymous	67	42	25
8791	Hras62	chr6	3687642	A	C	Calcr	NM_001042725	exon15	T1244G	V415G	nonsynonymous	17	7	10
8791	Hras62	chr7	102670645	T	A	Olfr556	NM_146754	exon1	T724A	L242M	nonsynonymous	87	34	53
8791	Hras62	chr7	108323002	G	A	Olfr492	NM_146497	exon1	C673T	L225F	nonsynonymous	108	97	11
8791	Hras62	chr7	127444994	C	A	Zfp689	NM_175163	exon3	G463T	G155C	nonsynonymous	185	89	96
8791	Hras62	chr7	128185985	T	C	Itgad	NM_001029872	exon10	T1073C	V358A	nonsynonymous	75	38	39
8791	Hras62	chr7	140224466	G	T	Cd163l1	NM_172909	exon6	G1453T	G485X	stopgain	100	58	42
8791	Hras62	chr7	16182096	C	A	Meis3	NM_001277988	exon7	C611A	P204Q	nonsynonymous	36	32	4
8791	Hras62	chr7	19080553	A	T	Dmwd	NM_010058	exon3	A1127T	Y376F	nonsynonymous	121	69	51
8791	Hras62	chr7	25303113	C	A	Prr19	NM_001081294	exon2	C235A	H79N	nonsynonymous	33	22	11
8791	Hras62	chr7	30860672	A	T	Ffar1	NM_194057	exon1	T799A	W267R	nonsynonymous	53	30	24
8791	Hras62	chr7	40993121	G	C	4930433I11Rik	NM_207248	exon2	G213C	E71D	nonsynonymous	222	136	8
8791	Hras62	chr7	45045867	C	T	Prr12	NM_175022	exon5	G4174A	A1392T	nonsynonymous	39	20	19
8791	Hras62	chr7	51546813	C	T	Ano5	NM_001271879	exon6	C449T	A150V	nonsynonymous	52	46	6
8791	Hras62	chr7	87037826	A	G	Vmn2r79	NM_001105190	exon6	A2414G	E805G	nonsynonymous	95	92	5
8791	Hras62	chr7	98477222	C	A	Gucy2d	NM_001130693	exon19	C3284A	T1095N	nonsynonymous	20	9	11
8791	Hras62	chr7	98853140	T	A	Wnt11	NM_001285792	exon7	T918A	S306R	nonsynonymous	36	18	19
8791	Hras62	chr8	3665800	C	A	1810033B17Rik	NM_026985	exon1	C19A	Q7K	nonsynonymous	99	95	5
8791	Hras62	chr9	110485066	G	C	Kif9	NM_010628	exon3	G125C	R42P	nonsynonymous	18	11	7
8791	Hras62	chr9	40022817	T	A	Olfr981	NM_146286	exon1	T423A	C141X	stopgain	156	83	72
8791	Hras62	chr9	40022820	C	A	Olfr981	NM_146286	exon1	C426A	N142K	nonsynonymous	154	84	70
8791	Hras62	chr9	4420153	T	A	Gria4	NM_001113180	exon17	A2708T	X903L	stoploss	27	23	4
8791	Hras62	chr9	57056791	C	A	Ptpn9	NM_019651	exon10	C1207A	R403S	nonsynonymous	88	84	5
8791	Hras62	chr9	65075887	G	T	Dpp8	NM_028906	exon18	G2300T	R767L	nonsynonymous	29	25	4
8791	Hras62	chr9	71705293	A	T	Cgnl1	NM_026599	exon8	T2246A	L749X	stopgain	29	14	15
8791	Hras62	chr9	97369711	T	A	Trim42	NM_030219	exon1	A134T	K45M	nonsynonymous	25	14	11
8791	Hras62	chr9	99459706	G	T	Nme9	NM_001165957	exon2	G42T	Q14H	nonsynonymous	103	61	44
8791	Hras62	chrX	133859850	A	T	Tnmd	NM_022322	exon3	A308T	H103L	nonsynonymous	25	12	13
8791	Hras62	chrX	160480247	C	T	Gpr64	NM_178712	exon17	C1262T	A421V	nonsynonymous	62	33	29
8791	Hras62	chrX	6584948	T	C	Shroom4	NM_001040459	exon4	T2161C	W721R	nonsynonymous	26	13	13
8791	Hras62	chrX	8417444	C	A	Ssxb1	NM_026492	exon5	C282A	C94X	stopgain	163	155	8
8794	Hras166	chr1	118543166	A	T	Clasp1	NM_029709	exon24	A2372T	D791V	nonsynonymous	66	35	33
8794	Hras166	chr1	164065365	G	T	Sell	NM_011346	exon3	G149T	W50L	nonsynonymous	42	23	19
8794	Hras166	chr1	171258942	C	T	Adamts4	NM_172845	exon9	C2302T	R768C	nonsynonymous	31	16	15
8794	Hras166	chr1	171277905	G	A	Ppox	NM_008911	exon9	C964T	R322X	stopgain	92	87	5
8794	Hras166	chr1	34290378	A	T	Dst	NM_134448	exon87	A20528T	Q6843L	nonsynonymous	56	32	24
8794	Hras166	chr1	59077926	G	C	Als2cr11	NM_175200	exon2	C407G	A136G	nonsynonymous	36	23	13
8794	Hras166	chr10	127009043	C	A	Avil	NM_009635	exon9	C923A	A308D	nonsynonymous	41	37	4
8794	Hras166	chr11	104186800	C	T	Sppl2c	NM_199019	exon1	C425T	P142L	nonsynonymous	33	14	19
8794	Hras166	chr11	32615788	A	T	Stk10	NM_009288	exon17	A2531T	Q844L	nonsynonymous	24	10	14
8794	Hras166	chr11	95021284	G	T	Samd14	NM_146025	exon5	G586T	G196W	nonsynonymous	90	85	5
8794	Hras166	chr12	41453316	G	T	Lrrn3	NM_010733	exon2	C1001A	P334Q	nonsynonymous	100	95	5
8794	Hras166	chr12	69692488	G	A	L2hgdh	NM_145443	exon10	C1208T	A403V	nonsynonymous	19	14	5
8794	Hras166	chr12	71982746	T	A	Daam1	NM_001286452	exon22	T2687A	V896E	nonsynonymous	28	17	11
8794	Hras166	chr12	74266838	T	C	Syt16	NM_172804	exon7	T1537C	W513R	nonsynonymous	98	46	53
8794	Hras166	chr13	56887751	T	G	Trpc7	NM_012035	exon2	A368C	E123A	nonsynonymous	102	49	55
8794	Hras166	chr13	93091512	C	A	Cmya5	NM_023821	exon2	G7067T	G2356V	nonsynonymous	49	45	4
8794	Hras166	chr15	44596942	C	A	Pkhd1l1	NM_138674	exon77	C12546A	S4182R	nonsynonymous	24	13	11
8794	Hras166	chr15	45112952	A	T	Kcnv1	NM_026200	exon2	T938A	L313Q	nonsynonymous	42	23	19
8794	Hras166	chr17	17877023	T	G	Fpr1	NM_013521	exon2	A703C	I235L	nonsynonymous	57	29	28
8794	Hras166	chr17	28362766	C	A	Tulp1	NM_021478	exon7	G632T	R211M	nonsynonymous	56	51	5
8794	Hras166	chr17	32316537	C	A	Akap8	NM_019774	exon5	G502T	G168W	nonsynonymous	90	86	5
8794	Hras166	chr17	34306016	C	G	H2-Eb1	NM_010382	exon1	C63G	S21R	nonsynonymous	171	163	8
8794	Hras166	chr17	35005008	G	T	Vars	NM_011690	exon6	G815T	R272L	nonsynonymous	63	27	36
8794	Hras166	chr17	55997804	G	T	Stap2	NM_145934	exon10	C977A	P326Q	nonsynonymous	99	94	5
8794	Hras166	chr17	66115759	A	T	Wash	NM_001037757	exon3	A238T	K80X	stopgain	44	27	16
8794	Hras166	chr18	37670908	G	T	Pcdhga2	NM_033585	exon1	G1804T	A602S	nonsynonymous	160	86	77
8794	Hras166	chr18	61990261	G	T	Sh3tc2	NM_172628	exon11	G2092T	G698C	nonsynonymous	247	132	114
8794	Hras166	chr19	41088886	T	C	Tll2	NM_011904	exon19	A2440G	T814A	nonsynonymous	36	25	12
8794	Hras166	chr19	6007510	C	A	Capn1	NM_007600	exon9	G994T	G332W	nonsynonymous	99	95	5
8794	Hras166	chr2	125110643	G	A	Myef2	NM_001162417	exon6	C527T	A176V	nonsynonymous	95	53	45
8794	Hras166	chr2	173118604	G	T	Ctcfl	NM_001081387	exon2	C185A	P62Q	nonsynonymous	191	186	7
8794	Hras166	chr2	66680114	T	A	Scn7a	NM_009135	exon24	A3943T	N1315Y	nonsynonymous	25	12	13
8794	Hras166	chr2	76780906	T	A	Ttn	NM_028004	exon110	A27300T	R9100S	nonsynonymous	117	69	51
8794	Hras166	chr2	90021578	G	C	Olfr1264	NM_021368	exon1	C487G	Q163E	nonsynonymous	57	37	20
8794	Hras166	chr3	105954127	T	C	Atp5f1	NM_009725	exon6	A278G	Y93C	nonsynonymous	27	12	15
8794	Hras166	chr3	106203686	T	G	Chil4	NM_145126	exon8	A891C	E297D	nonsynonymous	102	96	7
8794	Hras166	chr3	130568278	C	A	Col25a1	NM_029838	exon29	C1615A	P539T	nonsynonymous	59	33	28
8794	Hras166	chr3	76708164	T	C	Fstl5	NM_001253719	exon16	T2531C	V844A	nonsynonymous	32	27	6
8794	Hras166	chr3	82377051	G	A	Map9	NM_001081230	exon7	G931A	D311N	nonsynonymous	28	23	5
8794	Hras166	chr3	89941749	T	A	Atp8b2	NM_001081182	exon27	A3220T	T1074S	nonsynonymous	83	38	45
8794	Hras166	chr4	147583253	C	A	Gm13154	NM_001014397	exon6	C577A	Q193K	nonsynonymous	31	28	4
8794	Hras166	chr5	110656203	G	T	Ddx51	NM_027156	exon9	G1330T	G444W	nonsynonymous	84	79	5
8794	Hras166	chr5	9569975	T	G	Grm3	NM_181850	exon3	A1268C	K423T	nonsynonymous	97	46	51
8794	Hras166	chr6	145246769	C	G	Kras	NM_021284	exon2	G37C	G13R	nonsynonymous	78	38	39
8794	Hras166	chr7	128131497	T	A	Itgax	NM_021334	exon5	T386A	L129Q	nonsynonymous	19	12	7
8794	Hras166	chr7	13219987	C	A	Vmn1r89	NM_134226	exon1	C649A	Q217K	nonsynonymous	90	85	5
8794	Hras166	chr7	67047555	A	T	Adamts17	NM_001033877	exon14	A1976T	Y659F	nonsynonymous	47	25	22
8794	Hras166	chr7	97039932	T	C	Nars2	NM_153591	exon11	T1060C	Y354H	nonsynonymous	61	50	11
8794	Hras166	chr9	18379935	A	C	Naalad2	NM_028279	exon4	T460G	F154V	nonsynonymous	42	24	18
8794	Hras166	chr9	37427759	C	G	Robo3	NM_001164767	exon5	G901C	G301R	nonsynonymous	64	39	26
8794	Hras166	chr9	89601082	C	A	AF529169	NM_153509	exon2	G2261T	G754V	nonsynonymous	50	46	4
8794	Hras166	chrX	104855601	C	A	Magee2	NM_053206	exon1	G1443T	L481F	nonsynonymous	47	44	4
8794	Hras166	chrX	135844328	T	A	Gprasp2	NM_001163016	exon7	T2435A	L812Q	nonsynonymous	57	32	25
8795	Hras168	chr1	125872766	A	T	Gpr39	NM_027677	exon2	A1253T	E418V	nonsynonymous	34	19	16
8795	Hras168	chr1	132938345	A	T	Lrrn2	NM_010732	exon2	A1147T	T383S	nonsynonymous	139	81	59
8795	Hras168	chr1	139337497	T	A	Crb1	NM_133239	exon2	A182T	N61I	nonsynonymous	32	17	16
8795	Hras168	chr1	155862420	T	C	Cep350	NM_001039184	exon34	A7676G	D2559G	nonsynonymous	85	80	5
8795	Hras168	chr1	17003986	T	A	Jph1	NM_020604	exon4	A1807T	K603X	stopgain	73	45	28
8795	Hras168	chr1	171872906	A	T	Cd84	NM_001289470	exon4	A589T	S197C	nonsynonymous	50	30	20
8795	Hras168	chr1	176814989	A	T	Sdccag8	NM_029756	exon1	A1T	M1L	nonsynonymous	35	13	22
8795	Hras168	chr1	34586755	C	A	Amer3	NM_213727	exon2	C74A	P25Q	nonsynonymous	34	21	13
8795	Hras168	chr1	40619093	T	A	Slc9a4	NM_177084	exon9	T1775A	M592K	nonsynonymous	64	38	26
8795	Hras168	chr1	40629270	T	A	Slc9a4	NM_177084	exon12	T2072A	L691X	stopgain	39	16	23
8795	Hras168	chr1	4352689	T	A	Rp1	NM_001195662	exon2	A167T	Q56L	nonsynonymous	45	23	22
8795	Hras168	chr1	52078550	A	T	Stat4	NM_011487	exon9	A839T	Q280L	nonsynonymous	25	14	11
8795	Hras168	chr1	54300359	A	G	Ccdc150	NM_030025	exon12	A1361G	E454G	nonsynonymous	37	20	17
8795	Hras168	chr1	60224644	A	T	Nbeal1	NM_173444	exon10	A1011T	L337F	nonsynonymous	54	25	29
8795	Hras168	chr1	84695547	G	T	Dner	NM_152915	exon1	C182A	P61Q	nonsynonymous	20	10	11
8795	Hras168	chr1	86387937	G	A	Nmur1	NM_010341	exon1	C205T	R69C	nonsynonymous	83	49	34
8795	Hras168	chr1	87047493	A	T	Dis3l2	NM_153530	exon18	A2198T	Q733L	nonsynonymous	117	53	64
8795	Hras168	chr1	88255114	A	T	Mroh2a	NM_001281466	exon33	A3682T	M1228L	nonsynonymous	142	113	31
8795	Hras168	chr1	91522882	A	T	Traf3ip1	NM_028718	exon13	A1463T	Q488L	nonsynonymous	45	27	12
8795	Hras168	chr10	114788045	A	T	Trhde	NM_146241	exon2	T953A	V318E	nonsynonymous	37	19	18
8795	Hras168	chr10	115229169	G	T	Tbc1d15	NM_025706	exon5	C510A	S170R	nonsynonymous	28	11	17
8795	Hras168	chr10	116795548	A	T	Myrfl	NM_001033333	exon19	T2107A	C703S	nonsynonymous	87	45	42
8795	Hras168	chr10	121395088	A	T	Gns	NM_029364	exon14	A1597T	S533C	nonsynonymous	97	46	52
8795	Hras168	chr10	128510986	G	C	Esyt1	NM_011843	exon30	C3233G	A1078G	nonsynonymous	47	28	19
8795	Hras168	chr10	129079850	T	A	Olfr767	NM_146318	exon1	A112T	I38F	nonsynonymous	161	83	78
8795	Hras168	chr10	129768020	T	A	Olfr808	NM_146928	exon1	T523A	F175I	nonsynonymous	70	37	35
8795	Hras168	chr10	23941137	A	C	Taar2	NM_001007266	exon2	A574C	M192L	nonsynonymous	59	38	21
8795	Hras168	chr10	3958169	A	T	Plekhg1	NM_001033253	exon15	A3085T	I1029F	nonsynonymous	117	62	59
8795	Hras168	chr10	43511156	A	G	Bend3	NM_199028	exon4	A1544G	E515G	nonsynonymous	86	48	38
8795	Hras168	chr10	43511158	G	T	Bend3	NM_199028	exon4	G1546T	G516C	nonsynonymous	85	48	38
8795	Hras168	chr10	4354189	C	A	Akap12	NM_031185	exon3	C1313A	P438H	nonsynonymous	135	128	7
8795	Hras168	chr10	5425746	G	T	Syne1	NM_153399	exon7	C345A	N115K	nonsynonymous	32	15	18
8795	Hras168	chr10	75333700	C	T	Adora2a	NM_009630	exon3	C997T	L333F	nonsynonymous	46	15	31
8795	Hras168	chr10	77826441	A	C	Krtap10-4	NM_001135991	exon1	T602G	V201G	nonsynonymous	23	14	10
8795	Hras168	chr10	81514280	G	A	Gna15	NM_010304	exon2	C287T	A96V	nonsynonymous	69	58	11
8795	Hras168	chr10	88536432	T	A	Mybpc1	NM_001252372	exon20	A2293T	T765S	nonsynonymous	37	17	20
8795	Hras168	chr11	102775075	T	A	Adam11	NM_009613	exon18	T1542A	C514X	stopgain	55	42	13
8795	Hras168	chr11	104658809	T	G	Itgb3	NM_016780	exon11	T1774G	C592G	nonsynonymous	200	124	78
8795	Hras168	chr11	3352354	T	A	Limk2	NM_010718	exon9	A1065T	K355N	nonsynonymous	84	38	48
8795	Hras168	chr11	57507531	T	A	Fam114a2	NM_001168667	exon6	A559T	T187S	nonsynonymous	54	38	16
8795	Hras168	chr11	57831261	T	A	Hand1	NM_008213	exon1	A526T	K176X	stopgain	64	34	30
8795	Hras168	chr11	59069093	T	A	Obscn	NM_001171512	exon36	A9947T	Q3316L	nonsynonymous	69	42	27
8795	Hras168	chr11	61161398	C	T	Usp22	NM_001004143	exon6	G754A	A252T	nonsynonymous	109	77	34
8795	Hras168	chr11	61342672	A	C	Slc47a2	NM_001033542	exon1	T107G	L36R	nonsynonymous	26	11	15
8795	Hras168	chr11	67193647	C	T	Myh2	NM_001039545	exon35	C5011T	Q1671X	stopgain	65	33	34
8795	Hras168	chr11	67193648	A	T	Myh2	NM_001039545	exon35	A5012T	Q1671L	nonsynonymous	67	33	34
8795	Hras168	chr11	69495165	T	A	Dnah2	NM_001081330	exon18	A2990T	Y997F	nonsynonymous	39	27	13
8795	Hras168	chr11	69884403	T	A	Acap1	NM_153788	exon17	A1597T	R533W	nonsynonymous	101	62	39
8795	Hras168	chr11	7100577	T	G	Adcy1	NM_009622	exon3	T794G	L265W	nonsynonymous	27	12	16
8795	Hras168	chr11	75500580	A	T	Prpf8	NM_138659	exon26	A4271T	Q1424L	nonsynonymous	44	12	32
8795	Hras168	chr11	78272150	A	T	2610507B11Rik	NM_001002004	exon16	A2837T	Y946F	nonsynonymous	44	17	27
8795	Hras168	chr11	78954955	A	T	Nos2	NM_010927	exon23	A2843T	Q948L	nonsynonymous	92	55	35
8795	Hras168	chr11	83896248	C	A	Hnf1b	NM_009330	exon8	C1564A	Q522K	nonsynonymous	28	24	4
8795	Hras168	chr11	84962394	T	A	Car4	NM_007607	exon2	T64A	W22R	nonsynonymous	22	12	11
8795	Hras168	chr11	88845459	T	C	Akap1	NM_009648	exon2	A376G	K126E	nonsynonymous	55	41	15
8795	Hras168	chr11	94757480	C	T	Gm11545	NM_001105561	exon4	G284A	R95K	nonsynonymous	88	57	32
8795	Hras168	chr11	97518692	G	T	Srcin1	NM_018873	exon19	C3437A	A1146D	nonsynonymous	149	84	65
8795	Hras168	chr11	97752657	C	T	Cwc25	NM_026186	exon7	G797A	S266N	nonsynonymous	148	75	73
8795	Hras168	chr11	99772489	T	A	Gm11595	NM_001126322	exon1	A364T	T122S	nonsynonymous	40	28	12
8795	Hras168	chr11	99792857	G	T	Gm11596	NM_001099311	exon1	C436A	R146S	nonsynonymous	24	14	12
8795	Hras168	chr12	103418178	T	A	Ddx24	NM_020494	exon4	A1283T	Q428L	nonsynonymous	17	8	9
8795	Hras168	chr12	104943399	T	A	Syne3	NM_172500	exon14	A2177T	Q726L	nonsynonymous	94	48	46
8795	Hras168	chr12	24954218	C	A	Mboat2	NM_026037	exon10	C1017A	N339K	nonsynonymous	42	21	21
8795	Hras168	chr12	46700840	T	A	Nova1	NM_021361	exon5	A653T	E218V	nonsynonymous	43	23	20
8795	Hras168	chr12	69316271	T	A	Nemf	NM_025441	exon28	A2832T	L944F	nonsynonymous	39	22	17
8795	Hras168	chr12	69640090	T	A	Sos2	NM_001135559	exon5	A681T	E227D	nonsynonymous	126	64	63
8795	Hras168	chr12	84173977	T	A	Elmsan1	NM_001163501	exon2	A202T	N68Y	nonsynonymous	80	42	39
8795	Hras168	chr13	100409009	T	C	Naip1	NM_008670	exon16	A4010G	Q1337R	nonsynonymous	180	129	53
8795	Hras168	chr13	103857852	C	A	Erbb2ip	NM_001289473	exon11	G889T	G297W	nonsynonymous	42	38	4
8795	Hras168	chr13	11667114	A	T	Ryr2	NM_023868	exon66	T9411A	Y3137X	stopgain	47	35	12
8795	Hras168	chr13	27354038	T	A	Prl8a2	NM_010088	exon6	T697A	C233S	nonsynonymous	77	27	51
8795	Hras168	chr13	3838014	T	A	Calm4	NM_020036	exon1	T119A	L40Q	nonsynonymous	85	24	61
8795	Hras168	chr13	4514398	T	C	Akr1c20	NM_054080	exon2	A115G	K39E	nonsynonymous	87	24	63
8795	Hras168	chr13	47041474	T	A	Tpmt	NM_016785	exon2	A50T	Q17L	nonsynonymous	185	80	105
8795	Hras168	chr13	8570208	T	A	Adarb2	NM_052977	exon3	T729A	D243E	nonsynonymous	87	29	58
8795	Hras168	chr13	89725547	T	A	Vcan	NM_001081249	exon3	A187T	R63X	stopgain	109	44	65
8795	Hras168	chr14	12822722	G	T	Cadps	NM_001042617	exon1	C17A	S6Y	nonsynonymous	64	18	46
8795	Hras168	chr14	24309493	A	T	E330034G19Rik	NM_001033214	exon7	A971T	Q324L	nonsynonymous	15	10	5
8795	Hras168	chr14	31298734	T	G	Dnah1	NM_001033668	exon22	A3677C	Q1226P	nonsynonymous	83	27	58
8795	Hras168	chr14	37062233	C	A	Lrit1	NM_146245	exon4	C1517A	P506H	nonsynonymous	36	24	12
8795	Hras168	chr14	52490535	A	T	Olfr1507	NM_001170918	exon2	T428A	V143E	nonsynonymous	38	30	9
8795	Hras168	chr14	55866050	G	A	Nynrin	NM_001040072	exon4	G2350A	V784I	nonsynonymous	76	57	20
8795	Hras168	chr14	59294896	A	T	Phf11a	NM_172603	exon2	T89A	L30Q	nonsynonymous	198	162	37
8795	Hras168	chr14	61191146	A	T	Sacs	NM_172809	exon8	A653T	H218L	nonsynonymous	32	28	4
8795	Hras168	chr14	63152416	T	C	Fdft1	NM_010191	exon6	A790G	T264A	nonsynonymous	79	42	37
8795	Hras168	chr14	67842807	T	A	Dock5	NM_177780	exon7	A564T	E188D	nonsynonymous	54	17	37
8795	Hras168	chr14	99179365	A	T	Pibf1	NM_029320	exon11	A1373T	H458L	nonsynonymous	13	9	4
8795	Hras168	chr15	16823381	G	T	Cdh9	NM_009869	exon2	G448T	D150Y	nonsynonymous	20	11	9
8795	Hras168	chr15	28311275	T	A	Dnah5	NM_133365	exon33	T5399A	V1800E	nonsynonymous	39	15	24
8795	Hras168	chr15	65967379	T	A	Hhla1	NM_001145096	exon4	A161T	K54M	nonsynonymous	83	27	57
8795	Hras168	chr15	81720623	T	A	Rangap1	NM_011241	exon5	A284T	E95V	nonsynonymous	120	57	63
8795	Hras168	chr15	85019330	G	T	Upk3a	NM_023478	exon3	G229T	V77L	nonsynonymous	111	67	43
8795	Hras168	chr15	96431824	T	A	Scaf11	NM_028148	exon6	A420T	E140D	nonsynonymous	78	37	43
8795	Hras168	chr16	19487177	T	A	Olfr166	NM_147068	exon1	T338A	L113H	nonsynonymous	118	73	46
8795	Hras168	chr16	23484415	T	A	Masp1	NM_008555	exon7	A962T	Q321L	nonsynonymous	69	34	34
8795	Hras168	chr16	25882568	C	A	Trp63	NM_001127260	exon11	C1391A	P464Q	nonsynonymous	47	43	4
8795	Hras168	chr16	31885021	T	A	Mfi2	NM_013900	exon5	T565A	C189S	nonsynonymous	50	24	26
8795	Hras168	chr16	32762461	A	T	Muc4	NM_080457	exon9	A7609T	T2537S	nonsynonymous	93	55	35
8795	Hras168	chr16	38828186	G	T	4930435E12Rik	NM_029042	exon1	C560A	T187N	nonsynonymous	51	20	31
8795	Hras168	chr16	43609749	G	T	Zbtb20	NM_181058	exon6	G403T	G135C	nonsynonymous	56	32	24
8795	Hras168	chr16	5248597	G	T	Fam86	NM_027446	exon6	C710A	S237Y	nonsynonymous	31	18	13
8795	Hras168	chr16	55990331	G	A	Zbtb11	NM_173026	exon4	G851A	S284N	nonsynonymous	31	12	19
8795	Hras168	chr16	87896255	A	T	Grik1	NM_146072	exon17	T2746A	F916I	nonsynonymous	15	7	8
8795	Hras168	chr16	91906825	A	T	Itsn1	NM_010587	exon35	A4601T	H1534L	nonsynonymous	57	29	29
8795	Hras168	chr16	97560483	G	T	Mx2	NM_013606	exon14	G1882T	D628Y	nonsynonymous	38	23	15
8795	Hras168	chr16	97599268	A	G	Tmprss2	NM_015775	exon2	T2C	M1T	nonsynonymous	39	27	13
8795	Hras168	chr17	17568385	T	A	Lnpep	NM_172827	exon7	A1457T	N486I	nonsynonymous	59	55	5
8795	Hras168	chr17	23639923	T	A	Mmp25	NM_001033339	exon4	A653T	Q218L	nonsynonymous	81	46	36
8795	Hras168	chr17	25745077	A	T	Mslnl	NM_177822	exon12	A1379T	Q460L	nonsynonymous	32	17	15
8795	Hras168	chr17	31237188	T	A	Ubash3a	NM_177823	exon11	T1429A	W477R	nonsynonymous	30	16	14
8795	Hras168	chr17	31588571	A	T	Pknox1	NM_016670	exon3	A163T	K55X	stopgain	32	17	15
8795	Hras168	chr17	35138448	A	G	Bag6	NM_001252469	exon3	A185G	Q62R	nonsynonymous	65	35	30
8795	Hras168	chr17	37903565	G	T	Olfr127	NM_146377	exon1	G18T	M6I	nonsynonymous	200	102	98
8795	Hras168	chr17	43296710	A	T	Gpr110	NM_133776	exon6	A319T	S107C	nonsynonymous	42	30	12
8795	Hras168	chr17	51739938	A	T	Satb1	NM_009122	exon11	T2255A	V752E	nonsynonymous	83	41	42
8795	Hras168	chr17	56315409	G	C	Uhrf1	NM_010931	exon9	G1223C	C408S	nonsynonymous	38	35	3
8795	Hras168	chr17	56511639	T	A	Znrf4	NM_011483	exon1	A667T	K223X	stopgain	172	86	86
8795	Hras168	chr17	58879152	T	A	2610034M16Rik	NM_027001	exon13	A3643T	I1215F	nonsynonymous	23	12	11
8795	Hras168	chr17	64740728	A	T	Man2a1	NM_008549	exon20	A3028T	M1010L	nonsynonymous	99	57	42
8795	Hras168	chr17	67773756	A	T	Lama1	NM_008480	exon26	A3778T	N1260Y	nonsynonymous	83	44	39
8795	Hras168	chr17	81054236	T	C	Thumpd2	NM_028138	exon3	A560G	H187R	nonsynonymous	81	43	38
8795	Hras168	chr18	12754294	T	A	Cabyr	NM_181731	exon5	T981A	D327E	nonsynonymous	39	23	16
8795	Hras168	chr18	15452910	T	A	Chst9	NM_199055	exon4	A595T	R199X	stopgain	51	29	23
8795	Hras168	chr18	22920825	T	A	Nol4	NM_199024	exon4	A629T	Q210L	nonsynonymous	51	28	23
8795	Hras168	chr18	23653330	T	A	Dtna	NM_001285808	exon20	T2054A	V685D	nonsynonymous	152	82	70
8795	Hras168	chr18	33107928	T	A	Camk4	NM_009793	exon3	T277A	S93T	nonsynonymous	56	29	27
8795	Hras168	chr18	37499298	C	G	Pcdhb19	NM_053144	exon1	C2145G	C715W	nonsynonymous	142	74	68
8795	Hras168	chr18	37732973	C	A	Pcdhgb5	NM_033577	exon1	C1820A	A607D	nonsynonymous	54	30	26
8795	Hras168	chr18	38858548	T	G	Fgf1	NM_010197	exon2	A167C	H56P	nonsynonymous	88	50	37
8795	Hras168	chr18	40258827	T	A	Kctd16	NM_026135	exon1	T467A	L156Q	nonsynonymous	33	17	16
8795	Hras168	chr18	41998839	T	A	Grxcr2	NM_001033426	exon1	A164T	Q55L	nonsynonymous	65	35	31
8795	Hras168	chr18	49878606	A	T	Dmxl1	NM_001081371	exon18	A3829T	K1277X	stopgain	81	48	34
8795	Hras168	chr18	67505666	T	A	Spire1	NM_194355	exon8	A967T	M323L	nonsynonymous	26	11	15
8795	Hras168	chr18	84013409	C	A	Tshz1	NM_001081300	exon2	G2873T	R958L	nonsynonymous	51	28	24
8795	Hras168	chr18	84619661	A	T	Cndp1	NM_177450	exon9	T947A	L316Q	nonsynonymous	15	10	5
8795	Hras168	chr19	10430417	A	T	Syt7	NM_173068	exon5	A664T	N222Y	nonsynonymous	104	68	36
8795	Hras168	chr19	13445449	T	A	Olfr1471	NM_207132	exon1	T436A	C146S	nonsynonymous	116	57	61
8795	Hras168	chr19	28298925	T	C	Glis3	NM_175459	exon8	A2165G	H722R	nonsynonymous	49	25	23
8795	Hras168	chr19	3265042	G	T	Ighmbp2	NM_009212	exon13	C2377A	P793T	nonsynonymous	36	27	9
8795	Hras168	chr19	34675210	T	A	Slc16a12	NM_172838	exon5	A535T	I179F	nonsynonymous	32	14	17
8795	Hras168	chr19	38769471	C	T	Plce1	NM_019588	exon26	C5845T	R1949W	nonsynonymous	81	48	34
8795	Hras168	chr19	39186562	A	T	Cyp2c66	NM_001011707	exon9	A1405T	T469S	nonsynonymous	132	77	55
8795	Hras168	chr19	39740984	A	C	Cyp2c68	NM_001039555	exon1	T58G	W20G	nonsynonymous	75	47	28
8795	Hras168	chr19	53216960	A	T	Add3	NM_001277100	exon2	A140T	Q47L	nonsynonymous	38	23	15
8795	Hras168	chr19	6231155	T	A	Ppp2r5b	NM_198168	exon7	A743T	H248L	nonsynonymous	42	24	18
8795	Hras168	chr2	105680307	A	T	Pax6	NM_013627	exon3	A10T	S4C	nonsynonymous	82	44	39
8795	Hras168	chr2	11232551	A	T	Prkcq	NM_008859	exon3	A140T	Q47L	nonsynonymous	73	39	34
8795	Hras168	chr2	112764630	A	T	Ryr3	NM_177652	exon50	T7646A	V2549E	nonsynonymous	59	26	33
8795	Hras168	chr2	131056300	G	T	Adam33	NM_033615	exon6	C493A	H165N	nonsynonymous	98	94	5
8795	Hras168	chr2	153940955	A	T	Bpifb4	NM_001034875	exon1	A79T	R27W	nonsynonymous	34	17	16
8795	Hras168	chr2	156095641	G	T	Rbm12	NM_170598	exon3	C2710A	P904T	nonsynonymous	44	40	4
8795	Hras168	chr2	158547700	A	T	Arhgap40	NM_001145015	exon13	A1783T	R595W	nonsynonymous	57	26	31
8795	Hras168	chr2	167104811	C	T	Kcnb1	NM_008420	exon2	G2116A	G706R	nonsynonymous	75	35	40
8795	Hras168	chr2	168668017	T	A	Atp9a	NM_015731	exon14	A1495T	S499C	nonsynonymous	22	11	11
8795	Hras168	chr2	174646502	G	T	Zfp831	NM_001099328	exon1	G2969T	G990V	nonsynonymous	31	16	14
8795	Hras168	chr2	178402756	T	A	Sycp2	NM_177191	exon4	A255T	Q85H	nonsynonymous	19	11	8
8795	Hras168	chr2	181807480	C	A	Myt1	NM_001171680	exon7	C1710A	S570R	nonsynonymous	49	32	17
8795	Hras168	chr2	21827230	A	T	Gpr158	NM_001004761	exon11	A3140T	K1047M	nonsynonymous	57	38	19
8795	Hras168	chr2	25094760	C	A	Noxa1	NM_172204	exon1	G165T	E55D	nonsynonymous	93	60	35
8795	Hras168	chr2	28610125	T	A	Gfi1b	NM_008114	exon7	A893T	H298L	nonsynonymous	64	27	38
8795	Hras168	chr2	29195700	C	A	Ntng2	NM_133500	exon6	G1307T	G436V	nonsynonymous	52	29	24
8795	Hras168	chr2	29938589	A	C	Gle1	NM_028923	exon3	A422C	H141P	nonsynonymous	43	22	20
8795	Hras168	chr2	30608246	T	A	Cstad	NM_030137	exon2	T92A	V31E	nonsynonymous	12	6	6
8795	Hras168	chr2	31816614	A	T	Fibcd1	NM_178887	exon7	T1204A	F402I	nonsynonymous	44	24	20
8795	Hras168	chr2	31962231	A	T	Aif1l	NM_145144	exon3	A110T	Q37L	nonsynonymous	44	20	24
8795	Hras168	chr2	3772924	A	T	Fam107b	NM_025626	exon2	A73T	K25X	stopgain	43	21	22
8795	Hras168	chr2	65508561	A	T	Scn3a	NM_018732	exon12	T1773A	N591K	nonsynonymous	134	73	62
8795	Hras168	chr2	85841197	A	T	Olfr1019	NM_147015	exon1	T593A	L198Q	nonsynonymous	51	24	27
8795	Hras168	chr2	87358298	A	T	Olfr1120	NM_147029	exon1	A853T	T285S	nonsynonymous	105	52	56
8795	Hras168	chr2	87358319	A	T	Olfr1120	NM_147029	exon1	A874T	N292Y	nonsynonymous	93	48	46
8795	Hras168	chr2	87457330	C	A	Olfr1126	NM_146837	exon1	C164A	T55N	nonsynonymous	123	64	59
8795	Hras168	chr2	88682998	C	A	Olfr1195	NM_146753	exon1	G733T	V245F	nonsynonymous	36	22	14
8795	Hras168	chr2	90252247	A	T	Olfr142	NM_146984	exon1	T740A	L247Q	nonsynonymous	93	58	35
8795	Hras168	chr3	103156821	C	T	Dennd2c	NM_177857	exon13	C1952T	P651L	nonsynonymous	57	25	32
8795	Hras168	chr3	103874703	G	T	Ptpn22	NM_008979	exon5	G408T	K136N	nonsynonymous	59	29	30
8795	Hras168	chr3	117662468	A	T	4833424O15Rik	NM_029425	exon4	A637T	T213S	nonsynonymous	54	43	11
8795	Hras168	chr3	130630653	G	T	Etnppl	NM_027907	exon9	G1073T	G358V	nonsynonymous	67	36	19
8795	Hras168	chr3	135549245	A	T	Manba	NM_027288	exon11	A1363T	N455Y	nonsynonymous	26	13	13
8795	Hras168	chr3	138282629	G	T	Adh1	NM_007409	exon5	G362T	R121L	nonsynonymous	65	27	39
8795	Hras168	chr3	33809395	A	T	Ttc14	NM_027619	exon12	A2107T	N703Y	nonsynonymous	50	34	15
8795	Hras168	chr3	37125896	A	T	Il2	NM_008366	exon1	T11A	M4K	nonsynonymous	21	10	11
8795	Hras168	chr3	59217778	A	T	P2ry12	NM_027571	exon4	T475A	F159I	nonsynonymous	44	27	17
8795	Hras168	chr3	59217930	A	C	P2ry12	NM_027571	exon4	T323G	V108G	nonsynonymous	23	13	10
8795	Hras168	chr3	64406478	A	T	Vmn2r4	NM_001104615	exon2	T814A	L272M	nonsynonymous	170	93	78
8795	Hras168	chr3	73701665	A	T	Bche	NM_009738	exon2	T427A	Y143N	nonsynonymous	41	25	16
8795	Hras168	chr3	87528098	G	A	Etv3	NM_001083318	exon3	G275A	R92Q	nonsynonymous	18	8	10
8795	Hras168	chr3	88359133	T	A	Smg5	NM_178246	exon18	T2612A	L871H	nonsynonymous	43	21	22
8795	Hras168	chr3	88983246	A	G	Ash1l	NM_138679	exon2	A2431G	M811V	nonsynonymous	42	39	4
8795	Hras168	chr3	93200285	G	T	Flg2	NM_001013804	exon2	G76T	G26C	nonsynonymous	41	27	14
8795	Hras168	chr3	93396377	A	T	Rptn	NM_009100	exon3	A1016T	Q339L	nonsynonymous	111	69	42
8795	Hras168	chr3	98619177	G	T	Hsd3b5	NM_008295	exon4	C952A	L318I	nonsynonymous	127	74	51
8795	Hras168	chr4	101618778	G	T	Dnajc6	NM_001164584	exon12	G1757T	R586L	nonsynonymous	43	0	43
8795	Hras168	chr4	139784670	T	C	Pax7	NM_011039	exon5	A593G	D198G	nonsynonymous	87	6	57
8795	Hras168	chr4	43640620	A	T	Npr2	NM_173788	exon4	A1072T	R358W	nonsynonymous	47	2	45
8795	Hras168	chr4	49490187	A	T	Baat	NM_007519	exon4	T896A	F299Y	nonsynonymous	80	0	80
8795	Hras168	chr5	100378966	T	A	Sec31a	NM_026969	exon20	A2361T	K787N	nonsynonymous	67	33	34
8795	Hras168	chr5	100680929	G	T	Hpse	NM_152803	exon12	C1550A	P517H	nonsynonymous	27	23	4
8795	Hras168	chr5	106638346	T	A	Zfp644	NM_026856	exon3	A334T	T112S	nonsynonymous	52	25	28
8795	Hras168	chr5	114634533	T	A	Trpv4	NM_022017	exon6	A1135T	K379X	stopgain	48	23	26
8795	Hras168	chr5	121867228	C	A	Cux2	NM_007804	exon20	G2894T	S965I	nonsynonymous	106	50	56
8795	Hras168	chr5	123778269	C	T	Kntc1	NM_001042421	exon26	C2164T	R722C	nonsynonymous	127	70	56
8795	Hras168	chr5	135391683	T	C	Pom121	NM_148932	exon3	A883G	K295E	nonsynonymous	47	28	19
8795	Hras168	chr5	139414416	C	A	C130050O18Rik	NM_177000	exon2	C223A	P75T	nonsynonymous	62	33	28
8795	Hras168	chr5	149566440	T	A	Wdr95	NM_029440	exon7	T176A	F59Y	nonsynonymous	27	15	12
8795	Hras168	chr5	34658002	T	C	Nop14	NM_029278	exon2	A203G	Q68R	nonsynonymous	20	7	13
8795	Hras168	chr5	72435394	T	A	Corin	NM_001122756	exon4	A461T	H154L	nonsynonymous	25	18	7
8795	Hras168	chr5	84142279	T	A	Epha5	NM_007937	exon6	A1306T	S436C	nonsynonymous	65	27	38
8795	Hras168	chr5	87001382	T	A	Ugt2b35	NM_172881	exon1	T491A	L164H	nonsynonymous	81	43	38
8795	Hras168	chr5	99978410	T	A	Hnrnpd	NM_007516	exon1	A215T	K72M	nonsynonymous	25	10	15
8795	Hras168	chr6	123316043	G	T	Vmn2r19	NM_001104632	exon3	G1043T	R348I	nonsynonymous	90	11	79
8795	Hras168	chr6	125614055	T	A	Vwf	NM_011708	exon17	T2207A	M736K	nonsynonymous	40	3	37
8795	Hras168	chr6	131685533	A	G	Tas2r104	NM_207011	exon1	T212C	F71S	nonsynonymous	37	19	18
8795	Hras168	chr6	145246769	C	G	Kras	NM_021284	exon2	G37C	G13R	nonsynonymous	55	1	54
8795	Hras168	chr6	145429889	C	A	Ifltd1	NM_028742	exon4	G322T	G108X	stopgain	39	2	38
8795	Hras168	chr6	65456297	T	A	C130060K24Rik	NM_175524	exon6	T1100A	M367K	nonsynonymous	23	1	22
8795	Hras168	chr6	82739574	G	T	Hk2	NM_013820	exon8	C976A	P326T	nonsynonymous	40	5	35
8795	Hras168	chr6	83155102	C	A	Wdr54	NM_023790	exon4	G320T	W107L	nonsynonymous	20	1	19
8795	Hras168	chr7	100938426	A	T	P2ry6	NM_183168	exon3	T725A	V242E	nonsynonymous	87	48	40
8795	Hras168	chr7	103584441	A	T	Olfr617	NM_146841	exon1	A418T	T140S	nonsynonymous	285	212	75
8795	Hras168	chr7	109704951	A	T	Akip1	NM_020616	exon3	A220T	R74X	stopgain	72	43	30
8795	Hras168	chr7	118724486	A	T	Ccp110	NM_182995	exon6	A1947T	L649F	nonsynonymous	52	34	18
8795	Hras168	chr7	119573590	T	C	Acsm2	NM_001177977	exon4	T502C	S168P	nonsynonymous	36	14	22
8795	Hras168	chr7	120645181	A	T	Uqcrc2	NM_025899	exon7	A545T	Y182F	nonsynonymous	81	44	37
8795	Hras168	chr7	125575801	A	T	Il4ra	NM_001008700	exon11	A1180T	S394C	nonsynonymous	104	55	49
8795	Hras168	chr7	127974431	G	T	Fus	NM_139149	exon7	G775T	G259C	nonsynonymous	45	41	4
8795	Hras168	chr7	139875869	A	T	Gpr123	NM_177469	exon8	A1412T	H471L	nonsynonymous	50	32	20
8795	Hras168	chr7	141237619	A	T	Phrf1	NM_001081118	exon4	A340T	N114Y	nonsynonymous	26	13	15
8795	Hras168	chr7	141793116	A	G	Muc5ac	NM_010844	exon8	A923G	H308R	nonsynonymous	143	82	62
8795	Hras168	chr7	27034152	C	A	Cyp2a12	NM_133657	exon6	C955A	P319T	nonsynonymous	109	65	44
8795	Hras168	chr7	27131200	T	A	Cyp2f2	NM_007817	exon8	T995A	V332E	nonsynonymous	43	23	21
8795	Hras168	chr7	27637170	A	T	Akt2	NM_001110208	exon13	A1342T	I448F	nonsynonymous	81	44	37
8795	Hras168	chr7	28146930	T	A	9530053A07Rik	NM_001164655	exon8	T3046A	C1016S	nonsynonymous	56	24	33
8795	Hras168	chr7	28153704	A	T	9530053A07Rik	NM_001164655	exon12	A4415T	H1472L	nonsynonymous	112	63	51
8795	Hras168	chr7	28545333	A	T	Nccrp1	NM_001081115	exon4	T502A	W168R	nonsynonymous	42	25	18
8795	Hras168	chr7	3159109	C	A	AU018091	NM_001004153	exon6	G1136T	G379V	nonsynonymous	58	34	24
8795	Hras168	chr7	3912509	G	T	Lilra6	NM_011090	exon6	C1226A	P409H	nonsynonymous	139	73	66
8795	Hras168	chr7	3912516	A	T	Lilra6	NM_011090	exon6	T1219A	S407T	nonsynonymous	140	75	65
8795	Hras168	chr7	42927034	T	A	Vmn2r63	NM_001105060	exon4	A1354T	S452C	nonsynonymous	62	34	28
8795	Hras168	chr7	44016317	T	A	Egfbp2,Klk1b26	NM_010644	exon4	T552A	C184X	stopgain	64	29	36
8795	Hras168	chr7	45073519	A	T	Nosip	NM_025533	exon2	A25T	T9S	nonsynonymous	45	29	17
8795	Hras168	chr7	45196611	A	T	Ccdc155	NM_201374	exon3	T254A	M85K	nonsynonymous	18	6	12
8795	Hras168	chr7	45854434	T	A	Grin2d	NM_008172	exon8	A1876T	I626F	nonsynonymous	73	34	40
8795	Hras168	chr7	5545079	C	G	Vmn1r60	NM_001166732	exon1	G21C	Q7H	nonsynonymous	131	71	60
8795	Hras168	chr7	56098477	G	T	Herc2	NM_010418	exon12	G1592T	G531V	nonsynonymous	41	37	4
8795	Hras168	chr7	6216103	T	A	Galp	NM_178028	exon6	T352A	X118K	stoploss	29	19	10
8795	Hras168	chr7	64240649	A	T	Trpm1	NM_001039104	exon21	A2999T	Y1000F	nonsynonymous	25	16	9
8795	Hras168	chr7	6460563	T	A	Olfr1336	NM_146915	exon1	T53A	L18Q	nonsynonymous	73	39	34
8795	Hras168	chr7	66711939	A	T	Lins	NM_152815	exon7	A1337T	Q446L	nonsynonymous	74	37	37
8795	Hras168	chr7	67669773	A	T	Ttc23	NM_001168477	exon4	A380T	H127L	nonsynonymous	56	23	33
8795	Hras168	chr7	81023554	A	T	Zfp592	NM_178707	exon3	A265T	S89C	nonsynonymous	77	39	38
8795	Hras168	chr8	105246549	G	T	D230025D16Rik	NM_145604	exon9	G790T	D264Y	nonsynonymous	45	30	15
8795	Hras168	chr8	105670264	A	T	Ctcf	NM_181322	exon6	A1120T	T374S	nonsynonymous	77	39	38
8795	Hras168	chr8	11231985	C	G	Col4a1	NM_009931	exon23	G1427C	R476P	nonsynonymous	110	60	50
8795	Hras168	chr8	113751147	A	T	Adamts18	NM_172466	exon12	T1813A	C605S	nonsynonymous	45	22	23
8795	Hras168	chr8	120023649	G	T	Crispld2	NM_030209	exon7	G791T	W264L	nonsynonymous	110	55	55
8795	Hras168	chr8	22012783	A	T	Atp7b	NM_007511	exon9	T2381A	L794H	nonsynonymous	49	27	22
8795	Hras168	chr8	22306951	T	A	Tpte	NM_199257	exon7	T288A	D96E	nonsynonymous	17	9	8
8795	Hras168	chr8	28666805	T	A	Unc5d	NM_153135	exon17	A2627T	K876M	nonsynonymous	24	13	11
8795	Hras168	chr8	36511629	A	T	6430573F11Rik	NM_176952	exon4	A385T	R129W	nonsynonymous	25	17	9
8795	Hras168	chr8	39631382	C	T	Msr1	NM_001113326	exon3	G131A	G44D	nonsynonymous	44	22	20
8795	Hras168	chr8	45307016	C	T	Cyp4v3	NM_133969	exon11	G1498A	G500S	nonsynonymous	66	40	28
8795	Hras168	chr8	4768198	T	C	Shcbp1	NM_011369	exon2	A217G	T73A	nonsynonymous	47	29	18
8795	Hras168	chr8	53520241	G	T	Aga	NM_001005847	exon7	G703T	V235L	nonsynonymous	28	11	16
8795	Hras168	chr8	54181341	G	T	Vegfc	NM_009506	exon6	G1054T	G352W	nonsynonymous	32	28	4
8795	Hras168	chr8	84133465	C	T	Cc2d1a	NM_145970	exon27	G2762A	R921K	nonsynonymous	191	94	97
8795	Hras168	chr8	91248741	T	A	Rpgrip1l	NM_173431	exon22	A3247T	I1083F	nonsynonymous	63	43	20
8795	Hras168	chr8	95297777	G	T	Cngb1	NM_145601	exon8	C652A	L218M	nonsynonymous	22	13	9
8795	Hras168	chr9	105347975	C	A	Nek11	NM_172461	exon3	G337T	E113X	stopgain	31	17	14
8795	Hras168	chr9	106080331	T	A	Col6a4	NM_026763	exon3	A293T	H98L	nonsynonymous	58	29	28
8795	Hras168	chr9	106659053	T	A	Tex264	NM_001081654	exon6	A904T	S302C	nonsynonymous	33	19	13
8795	Hras168	chr9	108061773	T	A	Rnf123	NM_032543	exon26	A2477T	H826L	nonsynonymous	119	69	50
8795	Hras168	chr9	111031077	T	A	Ltf	NM_008522	exon13	T1565A	L522Q	nonsynonymous	29	14	15
8795	Hras168	chr9	112155332	C	G	Arpp21	NM_001177619	exon11	G980C	G327A	nonsynonymous	52	27	25
8795	Hras168	chr9	14463870	T	A	Kdm4d	NM_173433	exon2	A691T	S231C	nonsynonymous	80	44	37
8795	Hras168	chr9	18410045	T	A	Ubtfl1	NM_001033793	exon3	T868A	W290R	nonsynonymous	45	25	20
8795	Hras168	chr9	20823337	T	A	Rdh8	NM_001030290	exon3	T299A	L100Q	nonsynonymous	36	20	17
8795	Hras168	chr9	21845557	T	C	Dock6	NM_177030	exon5	A394G	T132A	nonsynonymous	125	65	58
8795	Hras168	chr9	39237613	T	A	Olfr1537	NM_207665	exon1	A819T	Q273H	nonsynonymous	67	32	35
8795	Hras168	chr9	40314981	C	A	Gramd1b	NM_172768	exon8	G1039T	A347S	nonsynonymous	18	10	8
8795	Hras168	chr9	44105440	T	A	Mfrp	NM_001190314	exon11	T1309A	W437R	nonsynonymous	87	50	37
8795	Hras168	chr9	44514053	T	A	Cxcr5	NM_007551	exon2	A306T	L102F	nonsynonymous	56	33	23
8795	Hras168	chr9	45007181	T	A	Cd3e	NM_007648	exon3	A62T	Q21L	nonsynonymous	49	28	21
8795	Hras168	chr9	45712217	T	A	Dscaml1	NM_001081270	exon16	T3193A	W1065R	nonsynonymous	29	15	14
8795	Hras168	chr9	67032490	T	A	Tpm1	NM_001164250	exon6	A615T	K205N	nonsynonymous	80	44	35
8795	Hras168	chr9	73758649	T	A	Unc13c	NM_001081153	exon4	A3088T	S1030C	nonsynonymous	30	19	12
8795	Hras168	chrX	114522406	T	G	Klhl4	NM_172781	exon3	T311G	L104R	nonsynonymous	28	19	9
8795	Hras168	chrX	12713652	T	A	Med14	NM_001048208	exon16	A2006T	N669I	nonsynonymous	82	48	35
8795	Hras168	chrX	12756441	G	A	Med14	NM_001048208	exon2	C248T	S83F	nonsynonymous	24	11	14
8795	Hras168	chrX	143807982	C	T	Capn6	NM_007603	exon6	G752A	G251D	nonsynonymous	19	12	7
8795	Hras168	chrX	160477177	A	G	Gpr64	NM_001079848	exon13	A734G	E245G	nonsynonymous	226	130	97
8795	Hras168	chrX	17162833	T	A	Efhc2	NM_028916	exon12	A1804T	I602F	nonsynonymous	41	27	14
8795	Hras168	chrX	20697171	T	A	Cdk16	NM_011049	exon14	T1336A	F446I	nonsynonymous	51	27	25
8795	Hras168	chrX	38424398	C	A	Lamp2	NM_010685	exon8	G977T	W326L	nonsynonymous	19	13	6
8795	Hras168	chrX	42578481	C	A	Tenm1	NM_011855	exon25	G4219T	G1407W	nonsynonymous	67	62	5
8795	Hras168	chrX	57501261	A	T	Gpr101	NM_001033360	exon2	T528A	D176E	nonsynonymous	43	24	20
8795	Hras168	chrX	85177837	A	T	Dmd	NM_007868	exon75	A10666T	K3556X	stopgain	69	38	31
8795	Hras168	chrX	89404718	A	T	Pet2	NM_008821	exon12	T1804A	F602I	nonsynonymous	70	32	38
8796	Hras169	chr1	128353460	T	C	Mcm6	NM_008567	exon3	A365G	K122R	nonsynonymous	30	17	13
8796	Hras169	chr1	134077557	G	C	Btg2	NM_007570	exon2	C289G	P97A	nonsynonymous	46	40	6
8796	Hras169	chr1	150627406	C	T	Hmcn1	NM_001024720	exon76	G11647A	E3883K	nonsynonymous	46	19	15
8796	Hras169	chr1	172498047	G	T	Igsf9	NM_033608	exon20	G3281T	G1094V	nonsynonymous	44	40	4
8796	Hras169	chr1	180333109	C	A	Itpkb	NM_001081175	exon2	C799A	P267T	nonsynonymous	49	45	4
8796	Hras169	chr1	46207469	G	T	Dnah7b	NM_001160386	exon31	G4804T	G1602W	nonsynonymous	46	42	4
8796	Hras169	chr1	63719996	G	A	Mdh1b	NM_029696	exon5	C436T	H146Y	nonsynonymous	28	15	13
8796	Hras169	chr1	65258803	C	A	Pikfyve	NM_011086	exon30	C4555A	L1519M	nonsynonymous	49	45	4
8796	Hras169	chr1	72315472	G	T	Xrcc5	NM_009533	exon5	G382T	G128W	nonsynonymous	58	52	6
8796	Hras169	chr1	74737324	G	C	Cyp27a1	NM_024264	exon8	G1418C	G473A	nonsynonymous	144	126	17
8796	Hras169	chr10	123013370	T	A	Mon2	NM_001163024	exon26	A4024T	K1342X	stopgain	31	23	8
8796	Hras169	chr10	13190658	G	C	Ltv1	NM_181470	exon3	C223G	P75A	nonsynonymous	51	46	5
8796	Hras169	chr10	42011831	T	A	Armc2	NM_001034858	exon2	A155T	Q52L	nonsynonymous	63	38	25
8796	Hras169	chr10	53934917	A	G	Man1a	NM_008548	exon7	T1094C	L365S	nonsynonymous	39	19	20
8796	Hras169	chr10	61894056	A	C	Col13a1	NM_007731	exon11	T602G	L201R	nonsynonymous	39	23	17
8796	Hras169	chr10	79379487	T	A	Vmn2r82	NM_001101572	exon3	T1303A	L435I	nonsynonymous	71	44	28
8796	Hras169	chr11	102060837	C	G	Mpp2	NM_016695	exon11	G1283C	G428A	nonsynonymous	140	128	13
8796	Hras169	chr11	103730911	A	C	Wnt9b	NM_011719	exon4	T919G	C307G	nonsynonymous	52	27	25
8796	Hras169	chr11	108942249	A	T	Axin2	NM_015732	exon6	A1259T	Q420L	nonsynonymous	33	21	12
8796	Hras169	chr11	11116565	G	A	Vwc2	NM_177033	exon2	G652A	E218K	nonsynonymous	31	13	18
8796	Hras169	chr11	117783107	G	T	Tmc8	NM_001195088	exon2	G91T	G31W	nonsynonymous	36	31	4
8796	Hras169	chr11	40682520	T	A	Mat2b	NM_001199274	exon5	A631T	T211S	nonsynonymous	122	69	53
8796	Hras169	chr11	46336416	C	T	Itk	NM_001281968	exon13	G1376A	G459D	nonsynonymous	76	63	13
8796	Hras169	chr11	59438069	T	A	Snap47	NM_144521	exon2	A406T	T136S	nonsynonymous	68	39	29
8796	Hras169	chr11	65009968	G	T	Arhgap44	NM_001099288	exon18	C1823A	P608H	nonsynonymous	46	42	4
8796	Hras169	chr11	65187260	T	A	Myocd	NM_145136	exon10	A1708T	T570S	nonsynonymous	85	58	28
8796	Hras169	chr11	69355674	T	C	Chd3	NM_146019	exon19	A3233G	K1078R	nonsynonymous	133	61	72
8796	Hras169	chr11	69617563	T	G	Shbg	NM_011367	exon2	A137C	K46T	nonsynonymous	39	36	8
8796	Hras169	chr11	73689816	T	A	Zfp735	NM_001126489	exon2	T140A	V47E	nonsynonymous	68	31	38
8796	Hras169	chr11	80592827	T	G	Myo1d	NM_177390	exon19	A2555C	D852A	nonsynonymous	64	55	10
8796	Hras169	chr11	82926038	G	T	Unc45b	NM_178680	exon10	G1303T	E435X	stopgain	33	22	13
8796	Hras169	chr11	82956358	T	G	Slfn5	NM_183201	exon3	T68G	L23R	nonsynonymous	53	37	16
8796	Hras169	chr11	87514834	A	C	Tex14	NM_001199293	exon14	A2607C	R869S	nonsynonymous	38	24	14
8796	Hras169	chr11	88845153	C	A	Akap1	NM_001042541	exon2	G682T	G228W	nonsynonymous	86	81	5
8796	Hras169	chr12	101761853	A	G	Fbln5	NM_011812	exon8	T811C	C271R	nonsynonymous	43	26	17
8796	Hras169	chr12	110639959	A	T	Dync1h1	NM_030238	exon36	A7462T	I2488F	nonsynonymous	28	15	13
8796	Hras169	chr12	11462601	C	G	Rad51ap2	NM_001111118	exon3	C2848G	P950A	nonsynonymous	65	55	10
8796	Hras169	chr12	119163372	A	G	Itgb8	NM_177290	exon13	T2146C	S716P	nonsynonymous	32	20	13
8796	Hras169	chr12	27342266	T	A	Sox11	NM_009234	exon1	A143T	H48L	nonsynonymous	74	38	36
8796	Hras169	chr12	40777246	A	C	Dock4	NM_172803	exon28	A2987C	N996T	nonsynonymous	63	54	9
8796	Hras169	chr12	41453466	A	T	Lrrn3	NM_001271708	exon3	T851A	L284Q	nonsynonymous	78	49	29
8796	Hras169	chr12	70883736	T	C	Frmd6	NM_028127	exon7	T629C	L210P	nonsynonymous	42	36	6
8796	Hras169	chr12	98648433	A	T	Spata7	NM_001289572	exon4	A227T	Q76L	nonsynonymous	29	17	12
8796	Hras169	chr13	100144648	T	C	Naip2	NM_010872	exon16	A4055G	E1352G	nonsynonymous	64	35	29
8796	Hras169	chr13	116894804	C	G	Parp8	NM_001081009	exon13	G1371C	E457D	nonsynonymous	91	81	10
8796	Hras169	chr13	14003687	C	A	Tbce	NM_178337	exon13	G1117T	E373X	stopgain	66	61	5
8796	Hras169	chr13	18810457	T	A	Vps41	NM_172120	exon8	T473A	M158K	nonsynonymous	85	80	5
8796	Hras169	chr13	27604579	T	C	Prl7b1	NM_029355	exon4	A292G	N98D	nonsynonymous	135	72	64
8796	Hras169	chr13	38498929	T	A	Bmp6	NM_007556	exon7	T1394A	M465K	nonsynonymous	93	43	50
8796	Hras169	chr13	56128336	T	A	H2afy	NM_001159513	exon2	A113T	K38M	nonsynonymous	69	35	35
8796	Hras169	chr13	59466052	T	A	Agtpbp1	NM_001284219	exon22	A2279T	K760I	nonsynonymous	33	11	22
8796	Hras169	chr13	59782104	T	A	Zcchc6	NM_153538	exon26	A4322T	D1441V	nonsynonymous	130	77	54
8796	Hras169	chr13	59782105	C	A	Zcchc6	NM_153538	exon26	G4321T	D1441Y	nonsynonymous	128	77	53
8796	Hras169	chr13	65181614	T	A	Nlrp4f	NM_175290	exon9	A2764T	M922L	nonsynonymous	34	21	12
8796	Hras169	chr13	95086790	T	G	Pde8b	NM_172263	exon8	A640C	K214Q	nonsynonymous	125	56	69
8796	Hras169	chr13	95250154	G	A	Pde8b	NM_172263	exon1	C7T	Q3X	stopgain	45	40	5
8796	Hras169	chr14	103133986	G	T	Mycbp2	NM_207215	exon73	C12455A	P4152H	nonsynonymous	40	36	4
8796	Hras169	chr14	120325356	C	A	Mbnl2	NM_207515	exon2	C118A	P40T	nonsynonymous	47	44	4
8796	Hras169	chr14	31118840	G	T	Pbrm1	NM_001081251	exon33	G5054T	R1685L	nonsynonymous	39	35	4
8796	Hras169	chr14	56483425	A	T	Rnf17	NM_001033043	exon23	A3113T	Q1038L	nonsynonymous	41	19	22
8796	Hras169	chr14	59499544	G	C	Cab39l	NM_026908	exon5	G112C	A38P	nonsynonymous	24	19	5
8796	Hras169	chr14	64029676	A	T	Rp1l1	NM_146246	exon4	A2710T	R904W	nonsynonymous	60	26	33
8796	Hras169	chr15	102937268	A	T	Hoxc12	NM_010463	exon1	A416T	Y139F	nonsynonymous	40	17	24
8796	Hras169	chr15	36216208	G	T	Spag1	NM_012031	exon13	G1532T	R511L	nonsynonymous	84	80	5
8796	Hras169	chr15	5174245	G	T	Prkaa1	NM_001013367	exon6	G634T	G212W	nonsynonymous	96	91	5
8796	Hras169	chr15	5242451	T	G	Ptger4	NM_001136079	exon2	A686C	H229P	nonsynonymous	38	26	16
8796	Hras169	chr15	6759656	A	T	Rictor	NM_030168	exon8	A752T	E251V	nonsynonymous	41	22	19
8796	Hras169	chr15	80110571	T	A	Syngr1	NM_207708	exon2	T227A	V76E	nonsynonymous	170	102	70
8796	Hras169	chr15	88691228	T	A	Brd1	NM_001033274	exon10	A3101T	K1034M	nonsynonymous	128	71	58
8796	Hras169	chr15	92677627	A	C	Pdzrn4	NM_001164594	exon2	A196C	T66P	nonsynonymous	27	20	7
8796	Hras169	chr15	98854061	A	G	Kmt2d	NM_001033276	exon30	T6026C	V2009A	nonsynonymous	99	53	48
8796	Hras169	chr15	99243684	C	A	Mcrs1	NM_001164156	exon12	G1131T	K377N	nonsynonymous	69	42	27
8796	Hras169	chr16	15626050	G	A	Mcm4	NM_008565	exon14	C2348T	S783F	nonsynonymous	51	25	26
8796	Hras169	chr16	16673472	T	A	Olfr19	NM_146335	exon1	A508T	T170S	nonsynonymous	30	19	12
8796	Hras169	chr16	35857570	T	A	Parp14	NM_001039530	exon6	A2027T	K676I	nonsynonymous	175	102	73
8796	Hras169	chr16	37345141	G	C	Stxbp5l	NM_001114613	exon3	C214G	P72A	nonsynonymous	45	36	9
8796	Hras169	chr16	4038622	C	A	Dnase1	NM_010061	exon5	C427A	P143T	nonsynonymous	47	29	18
8796	Hras169	chr16	70495366	G	A	Gbe1	NM_028803	exon12	G1585A	G529R	nonsynonymous	114	108	6
8796	Hras169	chr16	76291955	T	C	Nrip1	NM_173440	exon4	A2713G	R905G	nonsynonymous	23	15	8
8796	Hras169	chr16	89420007	G	T	Krtap6-2	NM_010673	exon1	C71A	S24Y	nonsynonymous	29	30	7
8796	Hras169	chr17	18929525	A	T	Vmn2r97	NM_001104549	exon3	A1174T	M392L	nonsynonymous	123	69	54
8796	Hras169	chr17	23834617	C	A	Prss33	NM_001081399	exon4	G485T	W162L	nonsynonymous	98	94	5
8796	Hras169	chr17	24567216	A	T	Pkd1	NM_013630	exon7	A1475T	Q492L	nonsynonymous	73	35	38
8796	Hras169	chr17	27887181	A	T	Uhrf1bp1	NM_001080769	exon14	A2680T	S894C	nonsynonymous	60	31	30
8796	Hras169	chr17	28058785	A	T	Anks1	NM_001286041	exon23	A3326T	H1109L	nonsynonymous	221	127	99
8796	Hras169	chr17	28899550	A	T	4930539E08Rik	NM_172450	exon11	T1907A	L636Q	nonsynonymous	106	58	48
8796	Hras169	chr17	29188318	A	T	Cpne5	NM_153166	exon9	T607A	F203I	nonsynonymous	76	43	34
8796	Hras169	chr17	34672588	C	G	Tnxb	NM_031176	exon2	C1904G	A635G	nonsynonymous	132	130	6
8796	Hras169	chr17	34803368	A	T	Cyp21a1	NM_009995	exon4	T511A	C171S	nonsynonymous	112	59	53
8796	Hras169	chr17	34913759	G	T	Ehmt2	NM_001286573	exon26	G3629T	R1210L	nonsynonymous	23	13	10
8796	Hras169	chr17	37563803	A	T	Olfr112	NM_001013575	exon3	T507A	C169X	stopgain	127	74	55
8796	Hras169	chr17	42676710	A	G	Gpr115	NM_030067	exon2	T32C	L11S	nonsynonymous	53	38	15
8796	Hras169	chr17	45454141	A	T	Spats1	NM_027649	exon5	T552A	S184R	nonsynonymous	53	28	26
8796	Hras169	chr17	50281266	A	C	Dazl	NM_010021	exon11	T880G	S294A	nonsynonymous	72	57	15
8796	Hras169	chr17	71744612	A	T	BC027072	NM_146082	exon2	T3744A	C1248X	stopgain	16	10	6
8796	Hras169	chr18	37302783	T	A	Pcdhb3	NM_053128	exon1	T1801A	W601R	nonsynonymous	178	50	54
8796	Hras169	chr18	37737525	G	C	Pcdhga9	NM_033592	exon1	G406C	A136P	nonsynonymous	138	129	9
8796	Hras169	chr18	61146432	T	A	Hmgxb3	NM_134134	exon14	A2308T	T770S	nonsynonymous	21	12	9
8796	Hras169	chr18	80459266	A	C	Ctdp1	NM_026295	exon3	T428G	V143G	nonsynonymous	125	122	6
8796	Hras169	chr18	80698252	T	A	Nfatc1	NM_001164110	exon2	A532T	S178C	nonsynonymous	57	32	25
8796	Hras169	chr19	12953765	A	G	Olfr1450	NM_146371	exon1	A175G	M59V	nonsynonymous	170	161	9
8796	Hras169	chr19	20382950	G	C	Anxa1	NM_010730	exon5	C296G	A99G	nonsynonymous	71	65	7
8796	Hras169	chr19	44397962	G	C	Scd1	NM_009127	exon6	C1025G	A342G	nonsynonymous	134	113	21
8796	Hras169	chr19	5730700	T	A	Sssca1	NM_020491	exon4	A269T	Q90L	nonsynonymous	99	49	52
8796	Hras169	chr19	59235230	T	A	Kcnk18	NM_207261	exon3	T806A	V269E	nonsynonymous	111	55	58
8796	Hras169	chr19	9006658	G	A	Ahnak	NM_009643	exon5	G5305A	D1769N	nonsynonymous	83	45	39
8796	Hras169	chr2	104430295	C	A	Hipk3	NM_001145824	exon16	G3136T	G1046X	stopgain	49	45	4
8796	Hras169	chr2	104470831	T	A	Hipk3	NM_001145824	exon2	A1015T	R339W	nonsynonymous	44	25	19
8796	Hras169	chr2	104470833	T	A	Hipk3	NM_001145824	exon2	A1013T	Y338F	nonsynonymous	44	25	19
8796	Hras169	chr2	114049536	C	A	Actc1	NM_009608	exon4	G595T	G199W	nonsynonymous	34	22	14
8796	Hras169	chr2	118251813	T	A	Fsip1	NM_027759	exon3	A139T	M47L	nonsynonymous	51	28	21
8796	Hras169	chr2	144331793	G	T	Ovol2	NM_026924	exon1	C68A	P23Q	nonsynonymous	76	71	5
8796	Hras169	chr2	153942789	C	A	Bpifb4	NM_001034875	exon3	C416A	S139Y	nonsynonymous	101	48	54
8796	Hras169	chr2	26376975	G	T	Snapc4	NM_172339	exon4	C239A	P80H	nonsynonymous	32	28	4
8796	Hras169	chr2	28450408	G	C	Ppp1r26	NM_001005420	exon3	G49C	E17Q	nonsynonymous	79	50	29
8796	Hras169	chr2	41269323	T	A	Lrp1b	NM_053011	exon30	A4946T	Q1649L	nonsynonymous	42	24	19
8796	Hras169	chr2	76945977	C	T	Ttn	NM_028004	exon27	G4720A	A1574T	nonsynonymous	117	106	15
8796	Hras169	chr2	77896554	T	A	Cwc22	NM_172667	exon20	A2162T	Q721L	nonsynonymous	63	36	29
8796	Hras169	chr2	85331825	C	G	Olfr987	NM_001011785	exon1	G72C	W24C	nonsynonymous	150	140	10
8796	Hras169	chr2	90751571	C	G	Fnbp4	NM_018828	exon4	C740G	A247G	nonsynonymous	119	109	10
8796	Hras169	chr2	91635846	G	A	F2	NM_010168	exon2	C175T	R59C	nonsynonymous	55	51	5
8796	Hras169	chr3	106732030	A	G	Lrif1	NM_001039488	exon2	A430G	T144A	nonsynonymous	132	84	49
8796	Hras169	chr3	106821767	A	T	Olfr266	NM_146489	exon1	T791A	V264E	nonsynonymous	43	20	23
8796	Hras169	chr3	129309801	C	A	Enpep	NM_007934	exon5	G1138T	A380S	nonsynonymous	50	46	4
8796	Hras169	chr3	141856626	T	A	Bmpr1b	NM_001277217	exon9	A799T	K267X	stopgain	39	22	17
8796	Hras169	chr3	142506745	A	T	Gbp5	NM_153564	exon8	A1193T	N398I	nonsynonymous	76	43	35
8796	Hras169	chr3	36959523	A	T	4932438A13Rik	NM_172679	exon37	A5897T	N1966I	nonsynonymous	80	69	11
8796	Hras169	chr3	5242880	A	T	Zfhx4	NM_030708	exon2	A1165T	S389C	nonsynonymous	37	19	18
8796	Hras169	chr3	84974618	A	G	Fbxw7	NM_001177773	exon12	A1643G	Y548C	nonsynonymous	45	20	25
8796	Hras169	chr3	87849364	A	T	Sh2d2a	NM_021309	exon5	A515T	H172L	nonsynonymous	104	55	49
8796	Hras169	chr3	90272310	A	T	Dennd4b	NM_201407	exon13	A1907T	H636L	nonsynonymous	67	30	37
8796	Hras169	chr3	94703816	A	T	Selenbp2	NM_019414	exon11	A1232T	K411M	nonsynonymous	59	40	20
8796	Hras169	chr4	106388651	A	G	Usp24	NM_183225	exon35	A4102G	S1368G	nonsynonymous	56	2	56
8796	Hras169	chr4	116174187	G	T	1700042G07Rik	NM_001099295	exon2	G253T	G85W	nonsynonymous	74	68	5
8796	Hras169	chr4	152435809	A	T	Kcnab2	NM_001252655	exon2	T73A	Y25N	nonsynonymous	142	7	135
8796	Hras169	chr4	155159448	C	G	Ski	NM_011385	exon5	G1604C	S535T	nonsynonymous	88	77	11
8796	Hras169	chr4	46472145	A	C	Anp32b	NM_130889	exon7	A810C	E270D	nonsynonymous	31	27	4
8796	Hras169	chr4	58116559	G	C	Svep1	NM_022814	exon15	C2690G	A897G	nonsynonymous	83	67	15
8796	Hras169	chr5	107572373	T	A	Glmn	NM_001161739	exon7	A639T	K213N	nonsynonymous	46	26	20
8796	Hras169	chr5	109219923	A	T	Vmn2r14	NM_001104625	exon3	T1202A	V401E	nonsynonymous	230	125	107
8796	Hras169	chr5	121360161	G	C	Gm15800	NM_181421	exon69	G11992C	V3998L	nonsynonymous	34	22	12
8796	Hras169	chr5	123998822	G	C	Hip1r	NM_145070	exon19	G1852C	D618H	nonsynonymous	20	9	11
8796	Hras169	chr5	137403178	A	G	Zan	NM_011741	exon64	T12278C	L4093P	nonsynonymous	141	78	65
8796	Hras169	chr5	137464376	G	A	Zan	NM_011741	exon14	C2540T	S847F	nonsynonymous	112	63	49
8796	Hras169	chr5	137474173	G	C	Zan	NM_011741	exon5	C310G	Q104E	nonsynonymous	78	65	14
8796	Hras169	chr5	137521866	C	A	Gigyf1	NM_031408	exon10	C1079A	P360Q	nonsynonymous	21	17	4
8796	Hras169	chr5	24400610	A	G	Abcb8	NM_029020	exon3	A491G	D164G	nonsynonymous	85	47	38
8796	Hras169	chr5	43979785	C	G	Fgfbp1	NM_008009	exon2	G164C	S55T	nonsynonymous	108	51	58
8796	Hras169	chr5	44018359	T	G	Prom1	NM_001163585	exon14	A1619C	Q540P	nonsynonymous	64	59	5
8796	Hras169	chr5	63927059	T	C	Rell1	NM_145923	exon5	A613G	K205E	nonsynonymous	139	111	31
8796	Hras169	chr5	64926965	T	A	Tlr1	NM_030682	exon3	A268T	S90C	nonsynonymous	171	83	89
8796	Hras169	chr5	65637886	T	A	Pds5a	NM_001081321	exon19	A2006T	H669L	nonsynonymous	26	11	15
8796	Hras169	chr5	8894097	G	T	Abcb4	NM_008830	exon2	G4T	D2Y	nonsynonymous	80	40	40
8796	Hras169	chr5	92446403	C	A	Scarb2	NM_007644	exon11	G1299T	L433F	nonsynonymous	38	19	20
8796	Hras169	chr6	124767782	C	A	Eno2	NM_013509	exon3	G100T	A34S	nonsynonymous	96	92	9
8796	Hras169	chr6	132207579	C	G	Prb1	NM_198669	exon3	G1090C	G364R	nonsynonymous	255	133	125
8796	Hras169	chr6	145246769	C	G	Kras	NM_021284	exon2	G37C	G13R	nonsynonymous	80	37	43
8796	Hras169	chr6	24954869	C	A	Tmem229a	NM_177013	exon1	G885T	W295C	nonsynonymous	34	30	4
8796	Hras169	chr6	38818476	T	A	Hipk2	NM_010433	exon2	A857T	D286V	nonsynonymous	92	29	64
8796	Hras169	chr6	48930261	T	A	1600015I10Rik	NM_001081273	exon1	T194A	L65Q	nonsynonymous	50	28	22
8796	Hras169	chr6	65090181	G	A	Smarcad1	NM_007958	exon11	G1552A	E518K	nonsynonymous	56	37	19
8796	Hras169	chr6	87936143	G	T	Hmces	NM_173737	exon7	G879T	K293N	nonsynonymous	49	32	18
8796	Hras169	chr6	91989018	T	A	Fgd5	NM_172731	exon1	T1757A	L586Q	nonsynonymous	145	52	93
8796	Hras169	chr6	92798115	T	A	Adamts9	NM_175314	exon22	A3173T	Y1058F	nonsynonymous	96	35	63
8796	Hras169	chr7	105564977	G	T	Apbb1	NM_001253885	exon11	C1667A	P556H	nonsynonymous	90	49	41
8796	Hras169	chr7	118976619	C	G	Gprc5b	NM_022420	exon3	G1082C	S361T	nonsynonymous	59	54	5
8796	Hras169	chr7	119472505	C	A	Umod	NM_001278605	exon5	G1012T	A338S	nonsynonymous	69	59	11
8796	Hras169	chr7	119497999	T	A	Pdilt	NM_027943	exon7	A868T	S290C	nonsynonymous	40	20	20
8796	Hras169	chr7	127215019	G	C	2015-09-01	NM_017461	exon10	C944G	A315G	nonsynonymous	87	68	19
8796	Hras169	chr7	135412009	A	T	Foxi2	NM_183193	exon2	A967T	S323C	nonsynonymous	35	20	16
8796	Hras169	chr7	141858921	A	T	Muc5b	NM_028801	exon31	A5603T	Q1868L	nonsynonymous	445	339	106
8796	Hras169	chr7	141867909	G	T	Muc5b	NM_028801	exon37	G13043T	C4348F	nonsynonymous	63	34	29
8796	Hras169	chr7	19809191	G	C	Bcl3	NM_033601	exon8	C1113G	D371E	nonsynonymous	58	54	4
8796	Hras169	chr7	24353529	T	A	Lypd5	NM_029806	exon5	T610A	Y204N	nonsynonymous	88	53	36
8796	Hras169	chr7	24515235	A	T	Zfp428	NM_146183	exon3	A236T	Q79L	nonsynonymous	42	21	21
8796	Hras169	chr7	24744838	C	A	Cd177	NM_026862	exon16	G2214T	Q738H	nonsynonymous	50	46	4
8796	Hras169	chr7	24998712	G	C	Atp1a3	NM_144921	exon6	C568G	P190A	nonsynonymous	128	111	18
8796	Hras169	chr7	25314886	T	A	Tmem145	NM_183311	exon14	T1424A	I475N	nonsynonymous	42	26	24
8796	Hras169	chr7	26557976	T	A	Nlrp9a	NM_001048220	exon3	T1018A	C340S	nonsynonymous	75	34	42
8796	Hras169	chr7	29094058	T	G	Ryr1	NM_009109	exon28	A3984C	E1328D	nonsynonymous	101	51	51
8796	Hras169	chr7	43408582	T	A	Siglecg	NM_172900	exon2	T23A	L8Q	nonsynonymous	62	34	28
8796	Hras169	chr7	44978241	T	A	Prmt1	NM_001252477	exon6	A445T	T149S	nonsynonymous	38	25	13
8796	Hras169	chr7	5196519	A	T	Vmn1r56	NM_030740	exon1	T98A	L33X	stopgain	149	85	64
8796	Hras169	chr7	56170634	A	T	Herc2	NM_010418	exon55	A8620T	T2874S	nonsynonymous	34	16	19
8796	Hras169	chr7	80738735	T	A	Iqgap1	NM_016721	exon22	A2513T	D838V	nonsynonymous	89	43	47
8796	Hras169	chr7	87037459	C	A	Vmn2r79	NM_001105190	exon6	C2047A	L683M	nonsynonymous	284	237	46
8796	Hras169	chr8	108949944	A	C	Zfhx3	NM_007496	exon9	A7625C	D2542A	nonsynonymous	51	40	12
8796	Hras169	chr8	113774999	C	G	Adamts18	NM_172466	exon6	G991C	D331H	nonsynonymous	127	67	59
8796	Hras169	chr8	117013941	A	T	Pkd1l2	NM_029686	exon37	T6413A	F2138Y	nonsynonymous	106	63	43
8796	Hras169	chr8	66887837	A	T	Naf1	NM_001163564	exon7	A1298T	Q433L	nonsynonymous	46	25	21
8796	Hras169	chr8	70243163	A	T	Sugp2	NM_001168290	exon3	A785T	Q262L	nonsynonymous	64	35	29
8796	Hras169	chr8	93060346	A	T	Ces1b	NM_001081372	exon12	T1404A	H468Q	nonsynonymous	53	16	13
8796	Hras169	chr8	94305355	C	G	Nup93	NM_172410	exon14	C1461G	C487W	nonsynonymous	63	40	23
8796	Hras169	chr8	95329289	G	C	Zfp319	NM_024467	exon2	C285G	C95W	nonsynonymous	38	34	4
8796	Hras169	chr9	102194950	A	G	Ephb1	NM_173447	exon3	T629C	M210T	nonsynonymous	42	23	19
8796	Hras169	chr9	103050291	G	C	Slco2a1	NM_033314	exon3	G382C	A128P	nonsynonymous	48	23	25
8796	Hras169	chr9	107056144	A	T	Dock3	NM_153413	exon8	T570A	S190R	nonsynonymous	88	43	46
8796	Hras169	chr9	110827511	G	T	Prss43	NM_199471	exon2	G265T	G89W	nonsynonymous	38	34	4
8796	Hras169	chr9	111390836	G	T	Trank1	NM_001164659	exon20	G6640T	G2214W	nonsynonymous	46	42	4
8796	Hras169	chr9	119037533	A	G	Ctdspl	NM_133710	exon7	A692G	H231R	nonsynonymous	31	18	13
8796	Hras169	chr9	119635682	G	C	Scn10a	NM_009134	exon17	C2851G	P951A	nonsynonymous	64	36	29
8796	Hras169	chr9	119781906	G	C	Scn11a	NM_011887	exon17	C2878G	R960G	nonsynonymous	20	8	13
8796	Hras169	chr9	14886333	G	T	Folr4	NM_176807	exon5	C478A	L160I	nonsynonymous	49	33	16
8796	Hras169	chr9	15544791	A	T	Smco4	NM_133214	exon3	A172T	T58S	nonsynonymous	77	38	40
8796	Hras169	chr9	26755849	A	G	B3gat1	NM_029792	exon2	A376G	R126G	nonsynonymous	132	127	7
8796	Hras169	chr9	37384584	G	T	Hepacam	NM_175189	exon7	G1030T	V344L	nonsynonymous	33	21	12
8796	Hras169	chr9	49109082	G	T	Tmprss5	NM_030709	exon5	G379T	E127X	stopgain	91	45	46
8796	Hras169	chr9	59949279	A	T	Nr2e3	NM_013708	exon2	T127A	C43S	nonsynonymous	43	28	17
8796	Hras169	chr9	61414832	G	T	Tle3	NM_001083927	exon18	G2135T	C712F	nonsynonymous	95	50	45
8796	Hras169	chr9	71284876	A	C	Aldh1a2	NM_009022	exon10	A1109C	K370T	nonsynonymous	31	19	12
8796	Hras169	chr9	72619598	A	T	Rfx7	NM_001033536	exon9	A4069T	N1357Y	nonsynonymous	72	38	34
8796	Hras169	chr9	86755378	A	C	Prss35	NM_178738	exon2	A200C	Q67P	nonsynonymous	79	42	38
8796	Hras169	chr9	87227185	G	T	4922501C03Rik	NM_199316	exon12	C1364A	S455X	stopgain	38	34	4
8796	Hras169	chr9	89601299	A	T	AF529169	NM_153509	exon2	T2044A	W682R	nonsynonymous	73	41	32
8796	Hras169	chr9	89601300	G	T	AF529169	NM_153509	exon2	C2043A	D681E	nonsynonymous	73	41	32
8796	Hras169	chr9	89730047	G	C	Ankrd34c	NM_207260	exon2	C240G	I80M	nonsynonymous	87	49	38
8796	Hras169	chrX	112093598	G	C	Tex16	NM_031382	exon1	G70C	V24L	nonsynonymous	22	16	6
8796	Hras169	chrX	120400024	A	C	Pcdh11x	NM_001271809	exon3	A1163C	K388T	nonsynonymous	197	142	57
8796	Hras169	chrX	134061008	A	T	Cstf2	NM_133196	exon3	A201T	Q67H	nonsynonymous	21	12	9
8796	Hras169	chrX	159961845	A	T	Sh3kbp1	NM_021389	exon14	A1464T	R488S	nonsynonymous	42	22	21
8796	Hras169	chrX	69834407	G	T	Aff2	NM_008032	exon10	G1798T	E600X	stopgain	58	28	30
8797	1425-1	chr10	51716049	G	T	Rfx6	NM_177306	exon8	G387T	Q129H	nonsynonymous	45	23	22
8797	1425-1	chr12	108827284	G	T	Slc25a29	NM_181328	exon4	C367A	Q123K	nonsynonymous	45	41	4
8797	1425-1	chr12	75966387	C	A	Syne2	NM_001005510	exon48	C8351A	P2784H	nonsynonymous	32	28	4
8797	1425-1	chr13	112997389	C	A	Mcidas	NM_001037914	exon5	C406A	L136M	nonsynonymous	94	88	6
8797	1425-1	chr13	74157629	G	T	Slc9a3	NM_001081060	exon5	G764T	G255V	nonsynonymous	64	59	5
8797	1425-1	chr13	98077310	G	A	Arhgef28	NM_012026	exon3	C44T	T15M	nonsynonymous	60	33	26
8797	1425-1	chr15	91516366	C	T	Slc2a13	NM_001033633	exon2	G652A	A218T	nonsynonymous	30	18	12
8797	1425-1	chr16	17549788	C	T	4930451C15Rik	NM_001145435	exon7	G911A	R304Q	nonsynonymous	57	40	17
8797	1425-1	chr16	5173119	C	G	Sec14l5	NM_001127725	exon8	C923G	P308R	nonsynonymous	51	46	4
8797	1425-1	chr17	18928962	T	G	Vmn2r97	NM_001104549	exon3	T611G	I204S	nonsynonymous	149	140	9
8797	1425-1	chr17	43649661	G	T	Slc25a27	NM_028711	exon6	C665A	P222Q	nonsynonymous	36	22	14
8797	1425-1	chr18	6638876	C	G	4921524L21Rik	NM_027598	exon10	C1274G	A425G	nonsynonymous	11	5	6
8797	1425-1	chr19	10664631	C	A	Vwce	NM_027913	exon20	C2720A	P907Q	nonsynonymous	71	67	5
8797	1425-1	chr19	4156125	G	A	Ptprcap	NM_016933	exon2	G206A	R69H	nonsynonymous	51	34	18
8797	1425-1	chr19	5089863	C	A	Yif1a	NM_026553	exon3	C335A	P112Q	nonsynonymous	46	42	4
8797	1425-1	chr19	60762287	T	C	Eif3a	NM_010123	exon22	A3829G	T1277A	nonsynonymous	28	11	17
8797	1425-1	chr19	9004640	A	C	Ahnak	NM_009643	exon5	A3287C	K1096T	nonsynonymous	68	35	34
8797	1425-1	chr4	154861231	C	A	Ttc34	NM_172878	exon5	C721A	L241M	nonsynonymous	32	28	4
8797	1425-1	chr5	114411049	C	A	Ube3b	NM_054093	exon20	C2113A	Q705K	nonsynonymous	49	44	4
8797	1425-1	chr5	143264128	G	A	Zfp316	NM_017467	exon4	C379T	R127W	nonsynonymous	36	21	16
8797	1425-1	chr6	102242076	G	T	Cntn3	NM_008779	exon12	C1582A	L528I	nonsynonymous	43	39	4
8797	1425-1	chr6	125137071	G	A	Nop2	NM_138747	exon7	G499A	E167K	nonsynonymous	106	86	20
8797	1425-1	chr7	16563020	C	A	Grlf1	NM_172739	exon2	G2119T	G707W	nonsynonymous	35	32	4
8797	1425-1	chr7	62377374	G	T	Magel2	NM_013779	exon1	G25T	G9W	nonsynonymous	31	26	4
8797	1425-1	chr9	119930073	G	T	Gorasp1	NM_028976	exon5	C463A	H155N	nonsynonymous	32	28	4
8797	1425-1	chrX	110815338	G	A	Pou3f4	NM_008901	exon1	G874A	V292I	nonsynonymous	31	11	20
8797	1425-1	chrX	135843185	G	T	Gprasp2	NM_001163016	exon7	G1292T	R431M	nonsynonymous	36	32	4
8799	1428	chr1	127799469	T	G	Ccnt2	NM_028399	exon7	T619G	S207A	nonsynonymous	79	74	5
8799	1428	chr1	153226520	T	C	Lamc1	NM_010683	exon26	A4331G	D1444G	nonsynonymous	73	59	14
8799	1428	chr1	53926241	C	A	Hecw2	NM_001001883	exon9	G1425T	L475F	nonsynonymous	46	42	4
8799	1428	chr1	80271709	T	C	Cul3	NM_016716	exon14	A1844G	E615G	nonsynonymous	21	17	4
8799	1428	chr1	93310153	C	A	Pask	NM_080850	exon18	G4091T	R1364M	nonsynonymous	43	39	4
8799	1428	chr10	80132234	G	A	Dos	NM_001195268	exon9	C1151T	A384V	nonsynonymous	74	38	38
8799	1428	chr11	106020188	C	A	Kcnh6	NM_001037712	exon7	C1568A	A523D	nonsynonymous	38	35	4
8799	1428	chr11	28577128	A	C	Ccdc85a	NM_001166662	exon2	T479G	L160R	nonsynonymous	86	81	6
8799	1428	chr11	3926123	C	A	Tcn2	NM_001130459	exon4	G304T	G102W	nonsynonymous	65	61	5
8799	1428	chr12	81995085	T	C	Pcnx	NM_018814	exon34	T6508C	S2170P	nonsynonymous	56	44	12
8799	1428	chr13	73571603	G	T	Slc6a3	NM_010020	exon13	G1750T	G584W	nonsynonymous	44	40	4
8799	1428	chr13	99414802	A	C	Mrps27	NM_173757	exon11	A1072C	T358P	nonsynonymous	30	28	5
8799	1428	chr14	123278322	A	G	Nalcn	NM_177393	exon44	T5066C	L1689P	nonsynonymous	45	41	5
8799	1428	chr14	51130312	C	T	Rnase6	NM_030098	exon2	C160T	R54C	nonsynonymous	28	18	10
8799	1428	chr16	18786960	C	A	Cdc45	NM_001161623	exon13	G1188T	Q396H	nonsynonymous	49	45	5
8799	1428	chr17	13370216	G	A	Tcp10c	NM_001167578	exon10	G1075A	A359T	nonsynonymous	319	267	53
8799	1428	chr17	20275854	A	C	Vmn2r106	NM_001104568	exon5	T1607G	I536S	nonsynonymous	52	37	15
8799	1428	chr17	46943373	C	G	Ubr2	NM_001177374	exon39	G4351C	A1451P	nonsynonymous	37	19	18
8799	1428	chr2	117282601	G	T	Rasgrp1	NM_011246	exon17	C2329A	L777M	nonsynonymous	31	27	4
8799	1428	chr2	118702388	C	A	Ankrd63	NM_001081971	exon1	G1051T	G351W	nonsynonymous	18	15	3
8799	1428	chr2	121170009	C	A	Zscan29	NM_178889	exon1	G116T	W39L	nonsynonymous	69	64	5
8799	1428	chr2	32777835	G	T	1700019L03Rik	NM_025619	exon8	C1493A	T498K	nonsynonymous	52	45	8
8799	1428	chr3	114101451	C	T	Col11a1	NM_007729	exon12	C1420T	R474C	nonsynonymous	21	12	9
8799	1428	chr4	104876314	G	A	C8a	NM_146148	exon1	C43T	H15Y	nonsynonymous	61	46	16
8799	1428	chr4	106485314	G	C	Bsnd	NM_080458	exon4	C656G	A219G	nonsynonymous	95	68	27
8799	1428	chr4	45320369	C	A	Exosc3	NM_025513	exon1	G223T	G75W	nonsynonymous	39	35	4
8799	1428	chr5	143264128	G	A	Zfp316	NM_017467	exon4	C379T	R127W	nonsynonymous	30	18	12
8799	1428	chr5	33026672	A	G	Ywhah	NM_011738	exon2	A218G	D73G	nonsynonymous	51	43	8
8799	1428	chr6	103664741	T	C	Chl1	NM_007697	exon6	T449C	V150A	nonsynonymous	47	44	4
8799	1428	chr6	121882707	C	A	Mug1	NM_008645	exon29	C3664A	Q1222K	nonsynonymous	73	68	5
8799	1428	chr7	103187090	T	C	Olfr592	NM_207556	exon1	T488C	V163A	nonsynonymous	45	28	18
8799	1428	chr7	12891153	C	G	Zfp128	NM_153802	exon4	C1447G	Q483E	nonsynonymous	67	53	13
8799	1428	chr7	45858499	T	G	Grin2d	NM_008172	exon3	A1142C	N381T	nonsynonymous	64	53	11
8799	1428	chr9	123100328	T	A	Zdhhc3	NM_026917	exon2	A241T	I81F	nonsynonymous	55	50	5
8799	1428	chr9	44075677	C	T	Usp2	NM_016808	exon2	C271T	R91W	nonsynonymous	99	93	7
8799	1428	chrX	150645985	C	A	Tro	NM_001002272	exon12	G5984T	G1995V	nonsynonymous	115	92	25
Note that the genetically engineered Kras allele in lines GEK1425 and GEK 1428 was not included in the whole exome sequence analysis.
